# Supplementary material for: Mechanisms of multi-species mealybug invasions in Hainan Island of China: Integrating niche, distribution, and habitat drivers
Source: PLoS One. 2025 Oct 24;20(10):e0333679. doi: 10.1371/journal.pone.0333679 (PMC12551864; doi:10.1371/journal.pone.0333679)
Supplement: S3 Data — (XLSX) [file pone.0333679.s003.xlsx]

## Sheet: Sheet1
	a	b	c	d	e	f	g	h	i	j	k	l	m	n	o
a	1	0.76	0.88	0.86	0.94	0.81	0.88	0.94	0.94	0.79	0.81	0.88	0.89	0.78	0.83
b	0.76	1	0.77	0.83	0.76	0.79	0.73	0.76	0.85	0.71	0.83	0.75	0.79	0.81	0.67
c	0.88	0.77	1	0.94	0.95	0.9	0.97	0.96	0.91	0.89	0.92	0.98	0.97	0.79	0.96
d	0.86	0.83	0.94	1	0.92	0.9	0.96	0.92	0.93	0.95	0.97	0.95	0.97	0.92	0.93
e	0.94	0.76	0.95	0.92	1	0.86	0.95	0.97	0.94	0.88	0.89	0.96	0.95	0.81	0.93
f	0.81	0.79	0.9	0.9	0.86	1	0.88	0.87	0.86	0.82	0.89	0.89	0.93	0.77	0.86
g	0.88	0.73	0.97	0.96	0.95	0.88	1	0.96	0.9	0.94	0.93	0.98	0.97	0.84	0.97
h	0.94	0.76	0.96	0.92	0.97	0.87	0.96	1	0.94	0.86	0.89	0.95	0.95	0.8	0.93
i	0.94	0.85	0.91	0.93	0.94	0.86	0.9	0.94	1	0.88	0.9	0.91	0.92	0.9	0.86
j	0.79	0.71	0.89	0.95	0.88	0.82	0.94	0.86	0.88	1	0.91	0.93	0.93	0.92	0.89
k	0.81	0.83	0.92	0.97	0.89	0.89	0.93	0.89	0.9	0.91	1	0.92	0.94	0.89	0.91
l	0.88	0.75	0.98	0.95	0.96	0.89	0.98	0.95	0.91	0.93	0.92	1	0.97	0.83	0.96
m	0.89	0.79	0.97	0.97	0.95	0.93	0.97	0.95	0.92	0.93	0.94	0.97	1	0.85	0.95
n	0.78	0.81	0.79	0.92	0.81	0.77	0.84	0.8	0.9	0.92	0.89	0.83	0.85	1	0.77
o	0.83	0.67	0.96	0.93	0.93	0.86	0.97	0.93	0.86	0.89	0.91	0.96	0.95	0.77	1
