# Supplementary material for: Mechanisms of multi-species mealybug invasions in Hainan Island of China: Integrating niche, distribution, and habitat drivers
Source: PLoS One. 2025 Oct 24;20(10):e0333679. doi: 10.1371/journal.pone.0333679 (PMC12551864; doi:10.1371/journal.pone.0333679)
Supplement: S4 Data — (XLSX) [file pone.0333679.s004.xlsx]

## Sheet: Sheet1
	a	b	c	d	e	f	g	h	i	j	k	l	m	n	o
a	1	0.48	0.6	0.61	0.72	0.55	0.59	0.72	0.74	0.46	0.55	0.58	0.64	0.51	0.54
b	0.48	1	0.47	0.52	0.46	0.47	0.42	0.47	0.59	0.39	0.52	0.45	0.48	0.51	0.37
c	0.6	0.47	1	0.76	0.79	0.67	0.83	0.8	0.65	0.64	0.72	0.87	0.84	0.5	0.8
d	0.61	0.52	0.76	1	0.76	0.65	0.81	0.74	0.72	0.77	0.84	0.77	0.82	0.7	0.72
e	0.72	0.46	0.79	0.76	1	0.61	0.81	0.84	0.73	0.64	0.7	0.79	0.82	0.54	0.76
f	0.55	0.47	0.67	0.65	0.61	1	0.63	0.62	0.59	0.52	0.64	0.65	0.71	0.47	0.6
g	0.59	0.42	0.83	0.81	0.81	0.63	1	0.79	0.65	0.73	0.74	0.87	0.84	0.57	0.83
h	0.72	0.47	0.8	0.74	0.84	0.62	0.79	1	0.74	0.59	0.68	0.75	0.78	0.52	0.74
i	0.74	0.59	0.65	0.72	0.73	0.59	0.65	0.74	1	0.6	0.67	0.66	0.68	0.67	0.6
j	0.46	0.39	0.64	0.77	0.64	0.52	0.73	0.59	0.6	1	0.69	0.71	0.7	0.71	0.65
k	0.55	0.52	0.72	0.84	0.7	0.64	0.74	0.68	0.67	0.69	1	0.73	0.73	0.64	0.72
l	0.58	0.45	0.87	0.77	0.79	0.65	0.87	0.75	0.66	0.71	0.73	1	0.83	0.54	0.78
m	0.64	0.48	0.84	0.82	0.82	0.71	0.84	0.78	0.68	0.7	0.73	0.83	1	0.58	0.77
n	0.51	0.51	0.5	0.7	0.54	0.47	0.57	0.52	0.67	0.71	0.64	0.54	0.58	1	0.77
o	0.54	0.37	0.8	0.72	0.76	0.6	0.83	0.74	0.6	0.65	0.72	0.78	0.77	0.49	1
