# Supplementary material for: Mechanisms of multi-species mealybug invasions in Hainan Island of China: Integrating niche, distribution, and habitat drivers
Source: PLoS One. 2025 Oct 24;20(10):e0333679. doi: 10.1371/journal.pone.0333679 (PMC12551864; doi:10.1371/journal.pone.0333679)
Supplement: S5 Data — (XLSX) [file pone.0333679.s005.csv]

a	b	c	d	e	f	g	h	i	j	k	l	m	n	o	variable1	variable2	variable3	variable4	variable5	variable6	variable7	variable8	variable9
0.378990889	0.045257058	0.247172281	0.916008353	0.793328762	0.831355453	0.833681405	0.418464631	0.432430714	0.845951915	0.791859746	0.866765499	0.626811028	0.976363122	0.380934715	17	3380	300	281	200	291	217	87	423
0.603918493	0.122725263	0.243259326	0.864742279	0.735790014	0.81077826	0.732893467	0.505874515	0.594475985	0.651923776	0.770963669	0.778531611	0.599756658	0.933460176	0.255005211	18	3198	300	281	205	290	213	87	437
0.595641494	0.131433219	0.244329467	0.850192606	0.724289417	0.807554364	0.728420198	0.510347307	0.574035168	0.617419124	0.753203809	0.754495859	0.587187648	0.908201277	0.272153318	18	3208	300	280	204	290	219	87	449
0.483202845	0.074814782	0.245283127	0.871200204	0.754954457	0.806935012	0.796476126	0.466034025	0.507090807	0.738603771	0.774691522	0.806481719	0.612042725	0.955031097	0.33149448	18	3293	300	281	202	290	219	87	438
0.373607963	0.046693955	0.248547733	0.895991862	0.78714335	0.744632006	0.848943293	0.420407444	0.415129751	0.819788337	0.778321326	0.853955567	0.632669866	0.975872397	0.399050772	18	3386	300	280	199	290	221	87	429
0.506248772	0.083199278	0.244987965	0.878233969	0.759216845	0.829800308	0.786103487	0.469452679	0.52539593	0.732684493	0.778864324	0.815091968	0.618053794	0.965095222	0.310691088	18	3269	300	281	203	290	216	87	434
0.392925739	0.024697518	0.236963749	0.859819353	0.753946245	0.576691628	0.840032339	0.443097621	0.575166762	0.947540104	0.99503839	0.797667146	0.602226853	0.807340682	0.386687666	18	3377	300	287	200	290	226	87	444
0.270879865	0.030279236	0.269705355	0.928809226	0.801394463	0.664171934	0.891703248	0.382120043	0.342282176	0.91510576	0.814919174	0.860640407	0.632302225	0.965774715	0.49755168	17	3496	300	281	197	290	224	86	428
0.48252064	0.03007775	0.234970793	0.794942677	0.725712895	0.528624833	0.775803983	0.481840134	0.642491221	0.909790814	0.98307097	0.748416543	0.55931443	0.724598408	0.355181754	18	3299	299	287	201	290	226	87	452
0.248156175	0.011423541	0.257124335	0.949474871	0.810555995	0.706312835	0.894745052	0.387737602	0.460004777	0.997912347	0.999977469	0.877940238	0.655192673	0.806478798	0.497097403	17	3526	301	288	197	291	221	86	421
0.28284514	0.030570451	0.266802728	0.904138982	0.782701671	0.557105482	0.89400816	0.395251095	0.377238184	0.8988114	0.820143521	0.831255436	0.603071332	0.918499827	0.486244053	17	3488	300	281	197	290	225	86	434
0.295645028	0.014436323	0.256998062	0.900434971	0.778362811	0.469454169	0.886476457	0.401715785	0.505542457	0.989136577	0.999719441	0.821579158	0.599100888	0.782126606	0.474041849	17	3477	300	288	198	290	226	86	435
0.484573603	0.031996533	0.218326777	0.840749085	0.7445032	0.697417438	0.799882889	0.472033888	0.647313178	0.90715915	0.992067933	0.802895784	0.599869847	0.817189634	0.31706664	18	3293	300	287	202	290	220	88	440
0.335907459	0.033378106	0.267962962	0.935987473	0.821436107	0.849398613	0.803577423	0.391351402	0.40324378	0.933705926	0.826317191	0.729911089	0.678484678	0.969434261	0.429234594	18	3414	300	281	199	290	212	86	410
0.65540123	0.16045481	0.24313654	0.83310473	0.709740937	0.857819021	0.689817965	0.532790184	0.614993155	0.580107272	0.747973621	0.732665002	0.597098947	0.924728036	0.220108315	19	3160	300	280	205	290	215	87	449
0.378169984	0.04657153	0.263222694	0.837583661	0.766167223	0.509690642	0.843809068	0.432621241	0.409982175	0.781259775	0.687474072	0.806912303	0.589861333	0.930603743	0.42955488	18	3387	299	280	199	289	224	86	438
0.376376748	0.046882201	0.264646739	0.847576976	0.770330429	0.542818725	0.842885435	0.429924816	0.405740559	0.787965059	0.693049312	0.813588083	0.59719938	0.937701404	0.430482984	18	3387	299	280	199	289	224	86	438
0.483009964	0.032468326	0.216929421	0.860952616	0.753598213	0.763671696	0.806147218	0.466629267	0.647392154	0.915131927	0.994336963	0.82226038	0.615087211	0.856789887	0.308160722	18	3293	300	287	202	290	218	88	437
0.410027504	0.025371373	0.236975327	0.772837937	0.719256699	0.352194101	0.799185395	0.466193497	0.580980122	0.92073375	0.98040396	0.729606748	0.549561679	0.710249007	0.402270705	18	3366	299	287	199	289	234	87	462
0.252603084	0.011635711	0.25712347	0.947772503	0.807024002	0.693508863	0.895432472	0.387014091	0.464457035	0.997644722	0.999976099	0.873022079	0.651619077	0.818876386	0.496933401	17	3519	301	288	197	291	221	86	422
0.537231266	0.04038056	0.222101599	0.834215164	0.733355105	0.73788631	0.770059228	0.490986288	0.686752141	0.887744486	0.992946386	0.783347845	0.61407727	0.816753983	0.295566142	19	3251	300	287	203	290	218	88	443
0.514081717	0.033011362	0.225593656	0.853332579	0.747207165	0.753754079	0.784647405	0.477848083	0.671289325	0.920330942	0.99476099	0.803444445	0.629006088	0.81912142	0.317545474	19	3270	300	287	202	290	217	87	437
0.320473313	0.021172337	0.248044282	0.897276938	0.781617522	0.606184244	0.878794432	0.407888889	0.490645379	0.949642241	0.939861059	0.836056828	0.639285207	0.859337151	0.452041775	18	3448	301	288	198	290	224	87	431
0.630539417	0.084102057	0.216428608	0.781112373	0.690038681	0.687455118	0.686732888	0.537691534	0.715668261	0.749683022	0.937468708	0.71145612	0.573055923	0.820457518	0.230784237	19	3180	299	287	204	289	225	88	467
0.249581277	0.013386291	0.236342058	0.906054616	0.77417028	0.560359538	0.915433407	0.412459373	0.45245406	0.985443592	0.999237895	0.831027031	0.617783129	0.754871309	0.49043265	17	3532	301	288	196	290	233	87	445
0.682851076	0.082223907	0.219245628	0.798110843	0.684670568	0.741778851	0.654671192	0.553778052	0.783553183	0.79178071	0.992120385	0.696165204	0.576410592	0.779031932	0.190102592	19	3143	300	287	206	290	220	88	460
0.694829583	0.078259833	0.213782057	0.805597544	0.692009211	0.785226285	0.661077619	0.552658916	0.792445064	0.792266488	0.992671251	0.716711164	0.585724115	0.837289989	0.178704351	19	3132	300	287	206	290	218	88	457
0.445692062	0.02660103	0.236146539	0.812918127	0.73835516	0.504370868	0.805625677	0.465265065	0.610423088	0.927014828	0.977879345	0.775404751	0.593154132	0.817017019	0.372843802	19	3325	300	287	201	289	224	87	449
0.253642976	0.013388044	0.246186554	0.92912972	0.788250566	0.611653388	0.910743713	0.399634093	0.461707711	0.991479874	0.99996227	0.849044442	0.633381665	0.740823686	0.485729337	17	3526	301	288	197	290	231	87	442
0.593631864	0.044663377	0.215598106	0.767688155	0.707989752	0.628482282	0.722223401	0.518753707	0.714027405	0.832439661	0.956978083	0.743470848	0.572652638	0.772122264	0.279372007	19	3209	299	287	203	289	220	88	452
0.259813756	0.013320616	0.265731722	0.934679091	0.80415386	0.634970546	0.890866816	0.384097338	0.46057272	0.994350731	0.988758445	0.857628405	0.667021632	0.854488492	0.508403838	18	3514	301	288	197	290	224	86	428
0.413052052	0.029970801	0.250316501	0.68289274	0.682407975	0.186180219	0.753293872	0.486667395	0.533170938	0.857705474	0.7257182	0.645442188	0.518305182	0.686175704	0.455037445	19	3369	298	285	198	288	239	86	474
0.489855587	0.033539165	0.205233708	0.748841822	0.707720339	0.515683413	0.765101135	0.493278086	0.625350058	0.838713169	0.932477474	0.747185349	0.572182417	0.837797403	0.32810387	19	3292	299	286	200	289	229	89	461
0.277701944	0.028755112	0.292211324	0.932486296	0.819519103	0.678860247	0.843697667	0.374633104	0.334548414	0.942340434	0.794023633	0.781788766	0.66334492	0.979070723	0.517759323	18	3487	300	280	197	290	214	85	412
0.667289138	0.058705475	0.211588398	0.757566214	0.696906447	0.629964769	0.675381184	0.543463528	0.751812935	0.773936987	0.923940063	0.722733855	0.573912263	0.852437973	0.215621337	19	3153	299	286	204	289	221	88	457
0.268314809	0.025532629	0.287516773	0.945931673	0.81090802	0.733390272	0.865432024	0.375945568	0.375216663	0.964497983	0.895450532	0.834809959	0.673337579	0.926744521	0.522312045	18	3501	301	281	197	290	218	85	419
0.316528201	0.034232948	0.281458795	0.87133491	0.76240617	0.4677912	0.864992142	0.416303456	0.399981976	0.886058271	0.823052704	0.783383012	0.60767591	0.892942667	0.518602729	18	3454	300	280	197	289	230	85	448
0.786217988	0.155232862	0.231231749	0.723537743	0.601577282	0.403646559	0.48279503	0.640473127	0.824041605	0.630449295	0.885717452	0.514655352	0.475517988	0.524532199	0.14918834	19	3067	299	286	207	289	232	87	497
0.266471922	0.013900653	0.262929052	0.863916457	0.759813428	0.398348838	0.893269956	0.40990448	0.452869803	0.984444976	0.994751751	0.783382297	0.60253042	0.741353631	0.541639507	18	3510	300	287	196	290	234	86	451
0.271269619	0.015248623	0.281349301	0.929981411	0.789327979	0.603597999	0.888370395	0.387961864	0.459240586	0.991756678	0.982860804	0.822709918	0.648719251	0.788744926	0.537752271	18	3500	301	288	197	290	223	85	430
0.355234027	0.022282409	0.240536451	0.744257271	0.705186963	0.29459694	0.812397301	0.457536876	0.510031998	0.918237209	0.922231495	0.70399344	0.559495926	0.68295598	0.468917668	19	3420	299	286	197	289	238	87	470
0.707721531	0.047491051	0.198166445	0.642102301	0.715672553	0.429279029	0.650672793	0.545166969	0.694514811	0.60701865	0.566974103	0.746765077	0.55931437	0.954701543	0.207987532	20	3125	298	284	203	287	231	90	458
0.673081696	0.053407751	0.232948691	0.787738383	0.7918455	0.733451068	0.658705235	0.493061811	0.59191823	0.65795511	0.600155354	0.737604976	0.644759476	0.939133644	0.229437381	20	3144	299	278	204	288	203	87	399
0.53308171	0.02568897	0.272945911	0.786608756	0.782103598	0.550349653	0.719163537	0.463519156	0.437846839	0.673885345	0.489690751	0.760562599	0.611746848	0.821894765	0.413015008	20	3246	297	276	199	286	203	86	410
0.274408281	0.019853519	0.282244414	0.899666548	0.774744928	0.568305671	0.885015309	0.396202743	0.424257308	0.972184837	0.953738093	0.806370795	0.635803819	0.792067885	0.548891246	19	3499	300	287	196	290	228	85	445
0.790551424	0.14827618	0.230583847	0.724276066	0.597727537	0.418728888	0.483530223	0.641495466	0.821646929	0.63232857	0.848662674	0.518366814	0.48395893	0.542160928	0.151066333	20	3062	299	286	206	289	230	87	497
0.610193014	0.040970244	0.209463	0.803280532	0.738036335	0.664452732	0.7360636	0.506716132	0.716291547	0.835949242	0.930783987	0.799426913	0.627007723	0.906401873	0.255748421	20	3189	299	286	203	288	214	88	433
0.200874433	0.017359385	0.362604111	0.981480002	0.85637176	0.770784974	0.794643462	0.384326965	0.27402541	0.996734679	0.873179138	0.432424337	0.711132884	0.997366309	0.616255641	18	3576	301	280	195	290	203	82	393
0.277069688	0.028538823	0.291344166	0.925109386	0.787270367	0.693165958	0.879756868	0.390530229	0.384399474	0.952568412	0.903429925	0.82559967	0.667924523	0.885859132	0.53161633	19	3495	301	287	197	290	223	85	436
0.282731384	0.033869699	0.314055145	0.946290016	0.807809949	0.76318419	0.844751835	0.381981045	0.337333292	0.953193009	0.846683025	0.8271119	0.688086987	0.972722113	0.549289703	19	3481	301	280	197	290	215	84	418
0.208835274	0.017912652	0.36257562	0.964309573	0.836867452	0.670756638	0.828732729	0.393782377	0.276621699	0.992229044	0.824791551	0.59156698	0.674770415	0.991714239	0.633213282	18	3576	301	280	195	290	207	82	402
0.62046361	0.03288595	0.203555718	0.759957612	0.755095482	0.554411948	0.739701867	0.500755012	0.692821562	0.798543096	0.731157243	0.823492408	0.621643007	0.95754832	0.261324346	20	3184	298	285	202	287	219	89	434
0.519918859	0.025589529	0.242796198	0.777385771	0.7628057	0.608492792	0.762999952	0.47049579	0.585072398	0.86529541	0.644580245	0.795614958	0.607726932	0.827258408	0.380519748	20	3265	298	284	200	287	215	87	434
0.230656505	0.013935588	0.305670589	0.748499632	0.695808709	0.123244897	0.845671594	0.476762056	0.357123584	0.961310267	0.7109887	0.636831045	0.520730436	0.686746657	0.720798612	19	3567	298	284	192	287	251	84	488
0.539483368	0.028925588	0.203389525	0.655651391	0.702200532	0.420502782	0.737852395	0.508941889	0.589033425	0.726823986	0.560833454	0.744602442	0.568021178	0.833776057	0.35815385	21	3254	297	283	198	286	226	89	458
0.23078528	0.014104296	0.280671716	0.816711724	0.729258835	0.248418644	0.884548128	0.455646068	0.385972381	0.980101824	0.947490811	0.717630327	0.587230861	0.692882836	0.635482311	19	3566	300	286	194	289	238	85	461
0.28439936	0.021729076	0.281285912	0.76082927	0.667354643	0.154321253	0.796603441	0.454595476	0.423692465	0.941030562	0.83010602	0.604263186	0.527501106	0.56111443	0.624792278	19	3502	299	285	194	288	251	85	493
0.379656732	0.032726057	0.285675108	0.778309226	0.740740836	0.346772194	0.822312057	0.446102679	0.367498785	0.732510626	0.574921072	0.747441888	0.585990548	0.830569327	0.526200593	20	3390	298	277	196	287	227	85	449
0.276159167	0.029595016	0.299650669	0.914146483	0.775678992	0.634540141	0.882928491	0.395994961	0.35912466	0.941661596	0.870483041	0.803866267	0.652558148	0.894640088	0.569293499	19	3496	301	280	196	290	219	84	429
0.253614396	0.015682176	0.287216157	0.782513797	0.702456415	0.208295241	0.849376559	0.453914255	0.40585503	0.96880573	0.908447206	0.666521192	0.551587164	0.620215416	0.640613675	19	3543	300	286	194	289	234	84	462
0.260851175	0.018564124	0.271929353	0.786571443	0.684818447	0.205980524	0.833881855	0.460094571	0.414613992	0.962159574	0.944916964	0.640322626	0.554662406	0.594358444	0.618960857	19	3532	300	286	194	289	246	85	483
0.390884221	0.020716121	0.271339625	0.779418409	0.7354936	0.28593424	0.811875105	0.452245474	0.497772813	0.923760593	0.701248229	0.735960126	0.587233245	0.778674424	0.515959918	20	3378	299	284	197	287	228	86	448
0.808907807	0.19636102	0.195146382	0.647272229	0.618007243	0.274977863	0.442595571	0.683105826	0.793561518	0.421050549	0.545470536	0.498321891	0.451077014	0.760098219	0.128761292	21	3048	298	284	205	287	242	89	521
0.285653234	0.031609241	0.328356296	0.909294903	0.784566879	0.465843618	0.863286972	0.394649923	0.31563133	0.920671582	0.757450402	0.802586913	0.663692713	0.957640171	0.608007371	20	3483	300	279	195	289	219	84	429
0.183256209	0.018502766	0.388502508	0.982551515	0.845973253	0.660529077	0.816400349	0.408989131	0.253686756	0.995828509	0.91097641	0.525974214	0.733253121	0.993806064	0.65212512	19	3612	302	280	194	290	207	81	400
0.590153515	0.037387621	0.280115545	0.778276265	0.761121154	0.621660948	0.682063162	0.488660663	0.480025589	0.631323457	0.503602386	0.658787847	0.621114671	0.690583408	0.378917307	21	3202	297	276	200	286	218	86	442
0.346142977	0.029455889	0.298867434	0.737851679	0.692007303	0.178671911	0.783714473	0.461516887	0.401678205	0.821393907	0.658024073	0.636708498	0.546766818	0.732284844	0.588990152	20	3429	299	285	196	288	236	85	469
0.236086458	0.015613244	0.297665	0.716801345	0.673387825	0.084751911	0.814159989	0.495657206	0.355204284	0.945149004	0.652409375	0.588859141	0.49306196	0.66920948	0.730090559	19	3567	298	284	191	286	256	84	504
0.276652008	0.022467203	0.260811329	0.786758721	0.676000476	0.231995299	0.820309281	0.454139739	0.423073739	0.938754261	0.909184813	0.639163852	0.573572636	0.569208205	0.583049297	20	3513	300	286	195	289	243	86	479
0.876098037	0.568469107	0.280046999	0.773900032	0.595535994	0.355804622	0.387040913	0.706767917	0.758350313	0.351418257	0.598023474	0.426478177	0.458436102	0.625674486	0.112726793	21	2982	300	280	209	289	231	85	518
0.593932807	0.023535104	0.244982406	0.297732741	0.675686002	0.028850712	0.511915028	0.670932055	0.444600224	0.260058582	0.089574404	0.4328641	0.276508123	0.586828113	0.566303313	22	3216	289	275	191	277	277	88	573
0.323777437	0.03053958	0.345059365	0.801501274	0.718864501	0.169001445	0.808637083	0.440481514	0.306081176	0.797270358	0.596006691	0.66217798	0.591112554	0.845291555	0.654880583	21	3448	299	277	194	287	232	83	461
0.576696157	0.002534555	0.355445176	0.320277572	0.628543139	0.044699252	0.55076915	0.586201608	0.287658781	0.341731876	0.08187262	0.468659997	0.321889043	0.208944157	0.726843894	22	3233	289	267	190	277	241	83	511
0.58566016	0.008951508	0.307972133	0.360230416	0.639968991	0.063822009	0.569858432	0.583188057	0.395783126	0.422001988	0.117422909	0.502423882	0.359952629	0.397973329	0.646722019	22	3222	290	276	192	278	245	85	512
0.193271801	0.015552829	0.393882632	0.942082286	0.821212292	0.330491006	0.860779583	0.42100805	0.236432329	0.977769315	0.774300337	0.757909417	0.688044667	0.962827981	0.720293999	20	3605	300	278	192	288	218	81	419
0.502998888	0.004564857	0.336603582	0.510750532	0.705726504	0.119082965	0.718728364	0.49714449	0.312947661	0.535501122	0.20587039	0.661051631	0.477760494	0.420103252	0.649513006	22	3284	293	271	193	281	223	84	454
0.351535231	0.028613957	0.338941008	0.827468693	0.740198851	0.310797364	0.815184474	0.437960029	0.325979382	0.804876387	0.611961663	0.709725201	0.633415818	0.82972753	0.623451114	22	3418	299	277	195	287	226	83	450
0.283845484	0.034486119	0.30196768	0.782986104	0.67117238	0.08362443	0.731970668	0.506299913	0.404639781	0.900000691	0.731894314	0.509071946	0.505087316	0.68572861	0.699956238	21	3505	300	285	193	287	260	84	523
0.268309623	0.034321446	0.384065211	0.712829232	0.672391474	0.074067548	0.723349333	0.519611657	0.238941044	0.606033325	0.424874544	0.467746526	0.448227257	0.534981072	0.773424745	21	3530	298	276	192	286	259	81	523
0.281554788	0.034438293	0.375556707	0.974083364	0.807162821	0.79625392	0.804347396	0.380789459	0.319545239	0.97361505	0.887275755	0.714382529	0.74403429	0.979711652	0.588616729	21	3482	302	279	196	289	204	81	411
0.352884918	0.017635543	0.369794339	0.863473594	0.775223732	0.367987335	0.816608608	0.420048445	0.316793114	0.858941078	0.602545679	0.758806407	0.661713183	0.859243274	0.632670164	22	3412	299	276	195	286	217	82	432
0.297306597	0.019833827	0.3255319	0.842723072	0.701917052	0.248642117	0.811478615	0.440122932	0.430322379	0.982026815	0.872842371	0.64151901	0.632220984	0.701414227	0.660348713	22	3488	301	285	195	288	230	83	460
0.507665217	0.002504215	0.392248213	0.599710763	0.796732426	0.097776048	0.719669938	0.452921599	0.306789488	0.679232299	0.22961013	0.722412586	0.585535944	0.579998136	0.711420894	23	3269	293	270	192	280	235	82	428
0.200004935	0.015478701	0.453332216	0.832303107	0.760216892	0.095655493	0.874534249	0.46112904	0.214396611	0.874225855	0.662959933	0.696635962	0.624699533	0.723676622	0.78984952	21	3611	300	277	191	287	235	79	444
0.301328838	0.029669419	0.387815028	0.953519464	0.792146385	0.534357905	0.807051301	0.394423246	0.319863945	0.954193473	0.82339716	0.78710264	0.733390808	0.983127773	0.609186411	22	3457	301	278	195	288	205	81	419
0.272463292	0.046289042	0.340939075	0.736526072	0.694851756	0.057028133	0.69909054	0.560398519	0.358783603	0.821195543	0.565129519	0.437682658	0.437124103	0.703531265	0.78120923	22	3516	298	282	190	285	280	82	570
0.281130105	0.037015319	0.303508699	0.810625136	0.665094078	0.109301426	0.737477779	0.50253427	0.395376951	0.906415105	0.75243938	0.517241478	0.547841489	0.736809433	0.694861054	22	3511	300	284	193	287	261	84	528
0.296174556	0.038426429	0.384470612	0.947263598	0.773289979	0.658328712	0.826271355	0.402490973	0.320817828	0.932442367	0.84518826	0.759661078	0.723563492	0.935925364	0.604546845	22	3467	302	279	196	289	205	81	419
0.304288357	0.04070561	0.320039034	0.813590586	0.665351808	0.116221622	0.706364036	0.515212476	0.415565729	0.909813583	0.745162725	0.489866525	0.528600037	0.688922226	0.705333889	22	3483	300	284	193	286	266	83	543
0.596909344	0.002248418	0.381184757	0.720971882	0.836181343	0.499789953	0.53019619	0.448006243	0.375713706	0.832436085	0.270300776	0.330219954	0.671211898	0.600264788	0.555370927	24	3173	293	270	194	280	194	82	387
0.461304277	0.009034686	0.426288635	0.562969387	0.652999997	0.107507981	0.662032366	0.514551997	0.306390703	0.566282153	0.294792831	0.52632153	0.49106732	0.318100601	0.695435464	23	3324	295	272	192	281	231	80	491
0.5873155	0.007454937	0.356673867	0.670525014	0.742441297	0.460265368	0.666237473	0.497172862	0.395839304	0.694612205	0.324850559	0.734304607	0.61078155	0.400767416	0.577293634	24	3204	295	272	195	281	200	83	422
0.223866194	0.025640845	0.443827063	0.840663671	0.711599171	0.16399844	0.848957241	0.468115777	0.233808264	0.851433218	0.726087332	0.646161616	0.624389589	0.726454258	0.747991621	22	3576	301	277	192	287	227	79	463
0.299384356	0.040563587	0.406751007	0.947086513	0.774479091	0.645406008	0.827722192	0.403072834	0.326153964	0.936379313	0.865680397	0.756780028	0.75158608	0.961054146	0.604553401	23	3464	302	279	196	289	208	80	424
0.544323742	0.001700059	0.408540517	0.568865955	0.828762949	0.089401752	0.67234236	0.445001572	0.30897069	0.688896954	0.20150134	0.693153858	0.629138589	0.563343942	0.738647759	24	3225	290	267	190	277	248	82	424
0.616988897	0.001210355	0.399923801	0.512651265	0.831329286	0.132222548	0.598427534	0.459878504	0.324689358	0.667342782	0.154443651	0.581445456	0.602854788	0.42945531	0.66396302	25	3178	292	269	193	278	228	82	404
0.59844017	0.003754661	0.393964559	0.598863065	0.749654949	0.304081738	0.656716585	0.496636212	0.35808444	0.623991609	0.243550897	0.646879196	0.577864826	0.316310197	0.60123992	24	3197	293	270	194	280	209	81	443
0.267103076	0.037880749	0.364393681	0.748710454	0.683323085	0.059751995	0.706318498	0.551975906	0.343988389	0.848620594	0.573467374	0.440948308	0.458494753	0.690591991	0.804340243	22	3530	299	282	190	285	265	81	546
0.302006066	0.042046208	0.387603104	0.941861689	0.750058651	0.651304483	0.839356959	0.415967405	0.311849505	0.9057585	0.851763427	0.71826458	0.733561933	0.913196862	0.624866664	23	3468	302	278	195	288	216	81	444
0.215592325	0.033423927	0.442733854	0.803944528	0.654428601	0.114803724	0.787916541	0.51717627	0.2273276	0.805031836	0.67187494	0.542651594	0.568080962	0.594620228	0.797895133	22	3599	301	278	191	288	241	79	491
0.171585619	0.022989763	0.381799996	0.926421642	0.692629039	0.28115952	0.837676167	0.533235013	0.313138753	0.983744562	0.923238397	0.600308776	0.651139796	0.648098648	0.624521077	21	3666	303	288	192	290	240	81	481
0.474566698	0.007391173	0.469252467	0.740634263	0.785586596	0.246871501	0.708104312	0.447904915	0.343836367	0.774901211	0.45061776	0.752352834	0.669620454	0.750756264	0.64903152	24	3294	297	273	194	283	213	79	422
0.633548975	0.001295669	0.412745208	0.523252547	0.863558948	0.121600188	0.553375304	0.445682108	0.317987531	0.694464922	0.167377308	0.429278076	0.657427847	0.486173719	0.67987746	25	3138	287	263	188	273	249	82	402
0.601552427	0.004921203	0.443652123	0.560848355	0.72286284	0.289887249	0.634547889	0.511095107	0.363316357	0.600485444	0.26708433	0.671155453	0.58633548	0.315396309	0.600804746	25	3193	294	270	194	280	198	79	423
0.605025411	0.00142279	0.444855303	0.307103842	0.659155548	0.044211879	0.547213912	0.556905985	0.27758202	0.367750645	0.095254704	0.436236829	0.453861356	0.155770719	0.781789184	25	3210	290	266	189	276	263	80	494
0.279581368	0.04793711	0.324287385	0.7512362	0.686695755	0.070064425	0.695413291	0.564636469	0.353130579	0.810327947	0.599480987	0.445260078	0.466195554	0.78179127	0.796313763	23	3509	299	282	190	285	273	83	569
0.298952401	0.024796611	0.363201767	0.912081718	0.724254489	0.482216179	0.825777769	0.428424895	0.379175723	0.950966179	0.889800191	0.67422533	0.731410861	0.839911938	0.659354329	24	3478	302	284	194	287	224	82	457
0.183241665	0.057209913	0.413516521	0.921904802	0.670768023	0.336468816	0.817328811	0.533732533	0.230747402	0.913273752	0.717137814	0.568419874	0.671193957	0.791653156	0.677581131	22	3645	304	279	192	290	242	80	492
0.281836033	0.056022134	0.32477963	0.74072969	0.693084598	0.068386137	0.683497906	0.576955438	0.353794187	0.776755631	0.590701997	0.429810584	0.461632967	0.797219396	0.796540678	24	3503	299	282	190	284	279	83	584
0.159784228	0.039027829	0.360093921	0.837369323	0.696011961	0.055607226	0.739592552	0.674865484	0.283438146	0.905405998	0.817419648	0.433826506	0.46288982	0.596455634	0.712579072	22	3679	300	284	188	286	292	80	591
0.28351146	0.049318437	0.348008603	0.702806652	0.694538355	0.054557849	0.672334135	0.576853454	0.338829726	0.757369041	0.505169034	0.410844386	0.43806833	0.765815079	0.82500118	24	3501	298	281	189	283	279	82	583
0.260142714	0.018887246	0.44384557	0.711723089	0.649759054	0.089428455	0.732502878	0.507694423	0.220200136	0.658144653	0.510161281	0.493253499	0.549866676	0.473790884	0.818736434	24	3534	299	274	189	284	247	79	511
0.295469522	0.060348339	0.303094	0.742252052	0.691390872	0.078874052	0.685221553	0.570819855	0.363023758	0.74097389	0.601297855	0.447582155	0.482609749	0.836549163	0.759085178	24	3490	299	282	191	284	277	84	574
0.506035984	0.02033432	0.294742078	0.340762883	0.671213865	0.042731971	0.490260124	0.705881417	0.381053507	0.306672573	0.126293823	0.366376907	0.306754202	0.360201836	0.73594743	26	3250	290	273	188	275	279	84	618
0.185257584	0.038515776	0.367929995	0.915674686	0.692197084	0.125008613	0.746847987	0.623857975	0.327919275	0.967732787	0.96630919	0.458837181	0.567560673	0.62776047	0.750338793	23	3647	303	286	190	288	273	81	558
0.24271144	0.018265136	0.481767178	0.746219814	0.676405251	0.106327444	0.790457666	0.479203254	0.218516707	0.740117967	0.625749707	0.555463731	0.635489285	0.502147675	0.816571414	24	3554	300	275	190	285	245	78	486
0.288510203	0.037400316	0.380927593	0.695322514	0.678612947	0.065503657	0.687646687	0.536511123	0.328923494	0.801102877	0.509280443	0.431569338	0.516508043	0.771959603	0.828260243	25	3497	298	280	189	283	271	81	556
0.428962052	0.017013652	0.40671894	0.729689956	0.673872113	0.383733958	0.708973825	0.493188232	0.315156013	0.690095663	0.567179322	0.573939681	0.676721036	0.580484688	0.671545386	26	3347	299	274	193	283	219	81	465
0.330061495	0.005988576	0.446626812	0.588033915	0.69056344	0.09177161	0.739666045	0.474147826	0.226313785	0.632581174	0.384872437	0.552297533	0.57855463	0.404301167	0.808526874	25	3451	297	272	189	282	235	79	472
0.292116851	0.049537156	0.319315821	0.676321507	0.697018445	0.063739672	0.681214869	0.566442251	0.325985849	0.715347767	0.474520206	0.433257967	0.485626072	0.852798998	0.818146229	25	3494	298	280	189	283	280	83	573
0.154011026	0.062699772	0.331081927	0.853036046	0.726897836	0.074960925	0.718352258	0.69710505	0.287022263	0.837133408	0.823799014	0.402078509	0.448424906	0.705371678	0.769634366	23	3654	302	284	189	287	294	82	609
0.419002593	0.030637709	0.364476234	0.725286186	0.631097853	0.232106194	0.670763433	0.513967097	0.434586555	0.890755296	0.616538823	0.515030265	0.640506685	0.67036742	0.692698896	26	3363	299	280	192	283	233	82	492
0.296036988	0.013854064	0.428589791	0.833336771	0.726805985	0.405297458	0.824747086	0.425836086	0.27497068	0.848651767	0.719399035	0.672791779	0.718786538	0.74033165	0.735444963	25	3474	300	274	191	284	216	79	450
0.301223725	0.039005004	0.322199106	0.728375733	0.677258015	0.088369265	0.696480513	0.532889903	0.332053363	0.802521169	0.545207798	0.468236715	0.55307132	0.867094576	0.816201806	25	3486	299	280	189	283	266	83	541
0.308079362	0.00723858	0.452321768	0.743315935	0.72587204	0.285448551	0.82055825	0.42954731	0.240808323	0.785963058	0.566339672	0.690269232	0.684080958	0.645986378	0.767990947	25	3464	299	274	190	284	210	79	444
0.305231988	0.028710542	0.348887652	0.739047825	0.655222774	0.109343775	0.70693171	0.503586113	0.347335041	0.878673494	0.58135283	0.489480346	0.587094545	0.773394465	0.797881901	25	3480	299	281	190	284	247	82	503
0.54489398	0.030699873	0.29003647	0.458287418	0.651019454	0.085745543	0.546131611	0.620675206	0.408660501	0.493930876	0.241736785	0.444121569	0.487814993	0.501034439	0.648881555	27	3272	296	277	192	280	257	84	537
0.31902805	0.008017596	0.475503236	0.692078888	0.69449836	0.219201446	0.78416723	0.449260652	0.24236156	0.74550277	0.568737745	0.638063312	0.678444743	0.562282681	0.781880975	26	3452	299	273	190	283	216	78	459
0.507734418	0.003205849	0.282298088	0.298469663	0.644111991	0.05092242	0.577809393	0.58240068	0.315606058	0.512553036	0.110531308	0.461237609	0.433886766	0.283580363	0.67228359	27	3302	292	274	187	276	244	83	503
0.447835863	0.020319887	0.319289148	0.536442757	0.647836864	0.112323895	0.635908127	0.531716526	0.375042856	0.721194863	0.34038949	0.497479141	0.604239225	0.597300291	0.733667135	27	3346	297	278	191	281	246	83	493
0.361823916	0.004237448	0.473439038	0.537904441	0.679778755	0.096502781	0.73163712	0.472613692	0.229468733	0.624058843	0.370030165	0.581487	0.610456645	0.356172949	0.79745245	26	3417	297	271	189	281	227	78	469
0.936819553	0.865813375	0.316963464	0.874967754	0.59845382	0.614722311	0.311569721	0.777871192	0.834162533	0.337495893	0.785294831	0.348268211	0.515936911	0.691339672	0.078087971	24	2900	302	280	211	289	238	83	561
0.352076411	0.004102548	0.461162418	0.535584331	0.65626508	0.107176192	0.722297251	0.48067686	0.217736647	0.611721575	0.383996248	0.557193995	0.62352097	0.308724165	0.804203093	27	3424	297	270	188	280	232	78	485
0.211773455	0.044507377	0.410778731	0.816593528	0.68791467	0.095919766	0.730187595	0.61320895	0.30213365	0.884590507	0.800916791	0.449397802	0.553320348	0.675387561	0.856440187	25	3606	302	283	189	286	268	79	562
0.780349314	0.032727003	0.419081569	0.409630865	0.639339507	0.118286438	0.364516675	0.756971836	0.44425711	0.200527653	0.190469772	0.311819166	0.395850301	0.29089871	0.36744839	28	3052	294	269	196	279	251	80	560
0.827992618	0.016064972	0.40002498	0.457390457	0.596548319	0.15228124	0.402376741	0.668107927	0.469220728	0.313445896	0.207205206	0.390155345	0.503768742	0.224874005	0.329351157	27	3032	294	269	197	279	231	81	511
0.218677402	0.058450792	0.406445593	0.787965834	0.705062389	0.091397271	0.715278804	0.628228724	0.300348967	0.822030246	0.774024248	0.419522375	0.548769474	0.711039841	0.861740112	26	3586	301	282	188	284	284	79	591
0.213130876	0.05251532	0.418516636	0.753103614	0.703639388	0.079801895	0.71566081	0.635096669	0.292395115	0.809830189	0.738093853	0.43049559	0.525378466	0.66358155	0.863565207	26	3594	301	282	188	285	280	78	584
0.586884022	0.00070497	0.383256733	0.180641532	0.617163002	0.046057433	0.509265602	0.624861956	0.196541786	0.251091301	0.051598031	0.41978541	0.38072294	0.050760429	0.607514858	29	3236	289	262	184	271	239	79	535
0.17078197	0.027808508	0.501137137	0.782876313	0.708778441	0.08697997	0.755548179	0.590397418	0.175827444	0.727463245	0.715376019	0.518361866	0.650365472	0.471254647	0.753000081	25	3673	302	276	187	286	281	76	529
0.634053171	0.000186789	0.391886622	0.144175798	0.684956849	0.035357095	0.593067288	0.543576896	0.191521153	0.325351447	0.042329378	0.548388839	0.46463567	0.052785065	0.522305012	29	3191	287	260	183	269	228	78	464
0.14094153	0.081979901	0.516886294	0.841036499	0.28697747	0.305935025	0.775315881	0.534274936	0.184888139	0.854829669	0.519529223	0.579228282	0.686962128	0.689395905	0.51377821	24	3732	305	279	193	290	246	76	516
0.641921043	0.000151524	0.382465035	0.113315366	0.682922781	0.036752384	0.597970426	0.545205474	0.168010622	0.285005778	0.03486095	0.578183055	0.417664081	0.03757574	0.443994671	29	3204	288	261	184	271	213	77	461
0.210749596	0.060694192	0.41583401	0.751354277	0.700685859	0.080515131	0.712861836	0.647747934	0.282955587	0.780246675	0.735197961	0.430359662	0.511415541	0.660904706	0.850747585	26	3594	301	281	187	284	279	78	594
0.186258331	0.038327798	0.50706321	0.803081393	0.694021225	0.123914309	0.746948063	0.594691396	0.185454369	0.694272757	0.717178404	0.511192203	0.658147991	0.47917825	0.817952096	26	3646	303	276	188	286	270	76	537
0.11603903	0.137997523	0.433923304	0.881623447	0.114286132	0.216362283	0.855780721	0.533555984	0.164098561	0.744446993	0.550432622	0.483677924	0.532912135	0.817645967	0.472866505	23	3784	305	279	188	290	280	78	591
0.112584963	0.1512696	0.433713049	0.879997015	0.107478023	0.208412737	0.862652004	0.534871101	0.162111163	0.721827447	0.556605935	0.474358052	0.521584094	0.823776305	0.454576433	23	3789	305	279	188	290	285	78	600
0.11134816	0.151098534	0.433406979	0.878720582	0.108543053	0.209036157	0.861121178	0.5372684	0.162514076	0.71904856	0.554805458	0.472361416	0.519490242	0.823117256	0.457035005	23	3789	305	279	188	290	285	78	600
0.113444068	0.138835236	0.433006614	0.877872705	0.112201467	0.220860362	0.857365012	0.536932588	0.165406868	0.740677476	0.536646485	0.477180421	0.529365897	0.819361269	0.466847211	23	3784	305	279	188	290	280	78	591
0.05886101	0.045864578	0.355065078	0.819698393	0.076864824	0.055255331	0.871055603	0.532605231	0.18914181	0.677975118	0.875494719	0.367034405	0.363724083	0.694188654	0.323610187	23	3800	302	276	185	287	321	78	673
0.934320033	0.656324923	0.347306579	0.872466266	0.571337044	0.664908111	0.354315341	0.706813216	0.817885339	0.453093141	0.804611146	0.404374361	0.642560422	0.680749834	0.087207146	25	2903	302	279	210	289	220	82	502
0.114931114	0.11716298	0.431052983	0.871491492	0.113408282	0.250961781	0.855871975	0.53835088	0.172740623	0.780440032	0.478763789	0.477854729	0.545538425	0.81653589	0.469982654	23	3785	306	280	188	290	282	78	596
0.935220838	0.648022175	0.344586045	0.871680915	0.574009359	0.675565243	0.367118776	0.698264837	0.813959122	0.44895041	0.807001293	0.420454055	0.65821594	0.689079762	0.085361563	25	2900	302	279	211	289	218	82	493
0.14846766	0.090667829	0.494768351	0.832041264	0.401678503	0.200177625	0.753839493	0.622339308	0.180900201	0.774015367	0.5292871	0.530228674	0.628980517	0.61458379	0.634917378	25	3715	305	278	188	288	262	76	558
0.926167846	0.790829599	0.317338258	0.873058856	0.592544198	0.63548708	0.331054896	0.751582026	0.820474327	0.404244572	0.778139174	0.369812727	0.611873984	0.697378218	0.091767058	26	2916	303	279	210	289	230	83	531
0.925557196	0.759965718	0.313884199	0.86660862	0.595949829	0.594927669	0.327516884	0.758839071	0.836570442	0.425396979	0.797372639	0.363783956	0.598245978	0.670464039	0.092138045	26	2916	303	279	210	289	230	83	531
0.924335778	0.698238015	0.30697605	0.853708088	0.60276109	0.513808846	0.320440829	0.7733531	0.868762791	0.467701793	0.835839629	0.351726443	0.570989966	0.616635621	0.092880018	26	2920	302	285	209	288	243	83	565
0.926315963	0.786934674	0.316926986	0.866935849	0.593398035	0.612383604	0.330985576	0.751461565	0.820182264	0.399581343	0.775869727	0.369788349	0.609177172	0.696271896	0.091591559	26	2916	303	279	210	289	230	83	531
0.925740242	0.758343399	0.31292513	0.86022085	0.596916437	0.573363245	0.327366531	0.759031296	0.835932553	0.418201268	0.791620493	0.363811821	0.595263302	0.671195984	0.091781795	26	2916	303	279	210	289	230	83	531
0.056692488	0.090965293	0.383211493	0.822229505	0.087511756	0.08435633	0.860171854	0.5457021	0.14376317	0.48150003	0.722481251	0.386004359	0.368269205	0.756578505	0.365654439	23	3798	304	278	186	289	313	78	662
0.940421879	0.57824254	0.331432998	0.830934048	0.581656873	0.585484624	0.370572627	0.697506189	0.801482141	0.415227056	0.723744929	0.433429897	0.643603981	0.642715335	0.086860575	25	2889	301	278	210	288	218	83	490
0.070420638	0.130396932	0.402251303	0.850185215	0.084091939	0.138382435	0.877731919	0.538211048	0.147805035	0.571498454	0.590565979	0.418019205	0.438039213	0.795119107	0.368824631	23	3801	305	278	187	289	304	78	645
0.103158213	0.089390293	0.445233911	0.878460944	0.055337992	0.127389014	0.833051264	0.459492773	0.148868635	0.758678317	0.655038357	0.391771376	0.518821478	0.826346934	0.284008861	23	3820	304	279	187	289	273	77	576
0.100469001	0.067371979	0.450671196	0.875474751	0.036325894	0.208020389	0.657910347	0.390180826	0.145161182	0.858744681	0.547011852	0.285457671	0.588051796	0.845943391	0.217751294	22	3837	305	279	187	290	263	77	546
0.073224932	0.116913341	0.409428358	0.853559494	0.076799132	0.120862454	0.888211727	0.528244495	0.147745207	0.593197346	0.630265713	0.419172317	0.436054349	0.795101762	0.336998254	23	3802	304	278	186	289	306	78	650
0.092870981	0.143421784	0.435912579	0.84923625	0.104455508	0.165848181	0.859913766	0.547958016	0.161171675	0.672519922	0.562345922	0.455727458	0.498611182	0.814545274	0.438720971	24	3790	305	279	187	289	293	77	622
0.129967287	0.137307659	0.515256345	0.821446657	0.194461673	0.239146739	0.788387954	0.54254216	0.174638852	0.752822042	0.450560808	0.534754395	0.656949461	0.748862922	0.473636299	25	3756	306	279	192	289	268	76	557
0.092018455	0.142505482	0.42927593	0.846174419	0.086141661	0.241259545	0.882541418	0.532024682	0.157899603	0.68274051	0.46678257	0.455889434	0.529715598	0.850752175	0.396720588	24	3799	306	279	188	290	290	78	619
0.093261711	0.136142969	0.425220966	0.8463763	0.086765788	0.245485842	0.882186294	0.532009661	0.158027902	0.69318229	0.462055445	0.457313001	0.5342291	0.849543691	0.394398361	24	3799	306	279	188	290	290	78	619
0.085673265	0.13925682	0.415813714	0.852199495	0.085005738	0.189400524	0.881814301	0.533759058	0.157610193	0.668987632	0.53116852	0.44600147	0.493323624	0.845167756	0.384068578	23	3801	305	279	187	289	295	78	630
0.330951542	0.005252722	0.578410625	0.422323972	0.717458963	0.054357123	0.677825034	0.474218607	0.177857101	0.405243844	0.328601629	0.473046243	0.725813329	0.114728108	0.864890218	29	3459	297	268	190	279	293	76	499
0.089786254	0.046660762	0.432472289	0.510482967	0.63778919	0.05746929	0.648699164	0.616659522	0.209017083	0.288439155	0.570654988	0.321108162	0.342605114	0.368279576	0.813405633	28	3566	300	278	185	281	321	77	707
0.125238001	0.096270457	0.499498814	0.833576977	0.157000303	0.266241193	0.817318797	0.523736835	0.170212731	0.800836682	0.450985014	0.534812152	0.632009506	0.730245888	0.507680297	24	3766	306	279	188	290	270	76	559
0.073738798	0.108933687	0.396453768	0.865112066	0.06261906	0.112608895	0.84883213	0.51069659	0.143430293	0.604488313	0.650750697	0.354072362	0.435433835	0.820546269	0.287145942	23	3813	304	278	186	288	299	78	639
0.143626958	0.088677056	0.536801636	0.817676902	0.378562272	0.158546507	0.750920415	0.590349078	0.168403164	0.708083868	0.538792491	0.511430681	0.670353353	0.52996558	0.633319736	25	3722	305	277	188	288	294	75	558
0.087345287	0.110836692	0.431240648	0.535904944	0.627706707	0.054843109	0.645363927	0.60850817	0.263100564	0.347715795	0.643655241	0.314182192	0.348060459	0.541179478	0.811021447	28	3565	300	279	190	281	319	77	707
0.130508199	0.138732925	0.539150655	0.802027881	0.212949753	0.227382496	0.776256025	0.56112951	0.170333922	0.713657737	0.443117082	0.530084372	0.644349396	0.667092919	0.519488573	25	3754	306	278	192	289	278	75	570
0.123838276	0.093679398	0.497979671	0.820885062	0.147905976	0.26351431	0.825710177	0.519649029	0.168951258	0.802037656	0.451323688	0.533358693	0.654245019	0.754926383	0.507336199	25	3770	306	279	188	290	271	76	561
0.93724376	0.119703256	0.354035527	0.541085482	0.61162287	0.227349922	0.312974304	0.76195395	0.648388505	0.233907968	0.282739073	0.342873007	0.489482671	0.271106273	0.143290386	27	2901	297	273	204	282	240	82	531
0.09647131	0.084233962	0.409430891	0.88067317	0.030822087	0.200329155	0.539040267	0.409505486	0.14213255	0.820482373	0.552498281	0.208147287	0.55017966	0.88801986	0.175776795	23	3846	305	279	186	290	271	78	579
0.089253724	0.110268191	0.443024606	0.537847161	0.635277271	0.057288606	0.64613384	0.614795148	0.252474189	0.323497772	0.629053831	0.318091273	0.35077244	0.497827798	0.843840361	28	3564	300	278	189	281	320	77	712
0.102280602	0.082169093	0.388556391	0.599751353	0.666824341	0.076967493	0.64344871	0.631475091	0.273269713	0.45174551	0.723206103	0.322329223	0.3973355	0.516024828	0.781018734	28	3556	301	279	185	282	316	77	703
0.123482257	0.071465001	0.500884533	0.803096354	0.148641407	0.317113489	0.821640372	0.532676756	0.169057533	0.802099705	0.383125305	0.531264186	0.654523671	0.725987017	0.519478679	25	3772	307	279	188	290	269	76	570
0.118801296	0.091730252	0.482810348	0.803861439	0.134215117	0.331342548	0.827138901	0.563904762	0.167058006	0.743460476	0.368699878	0.509025753	0.595528841	0.730129719	0.504222333	25	3775	307	279	188	290	273	76	600
0.06784343	0.046857443	0.419536561	0.776385546	0.040753018	0.044561088	0.628761351	0.451807618	0.122821957	0.531143546	0.725425541	0.218305185	0.401937991	0.651134014	0.182183713	23	3840	303	277	184	287	319	75	605
0.110909022	0.09803234	0.481638104	0.799022079	0.11545907	0.31980589	0.845903099	0.560138762	0.16398114	0.719940007	0.370226264	0.502033472	0.580347061	0.744682908	0.483708262	25	3783	307	279	188	290	275	76	603
0.038034134	0.068481185	0.375151962	0.775563478	0.046383947	0.070207149	0.796910167	0.454364598	0.129859567	0.393923074	0.708214462	0.280086011	0.318176806	0.731606245	0.245181918	24	3816	303	276	184	287	328	77	711
0.943742394	0.077835485	0.380778581	0.409243584	0.603492022	0.164904699	0.273528874	0.833880365	0.600816667	0.140480921	0.163479403	0.285334587	0.325854748	0.131073743	0.142313763	27	2881	293	269	201	278	243	81	593
0.061365075	0.035548527	0.476080656	0.449376762	0.512333751	0.067049503	0.59684521	0.529371977	0.160195112	0.130283192	0.579196274	0.283380479	0.288369864	0.162191287	0.838998735	29	3561	300	270	189	280	327	76	742
0.933253825	0.067514233	0.35114333	0.40015167	0.607055962	0.157896459	0.286323786	0.811271966	0.624815583	0.181082025	0.165978864	0.310135663	0.376864433	0.190744445	0.157025576	28	2892	293	269	200	278	239	82	560
0.138923243	0.093421407	0.52332747	0.770460367	0.296300948	0.391274065	0.747982323	0.617001355	0.184110299	0.736182332	0.32950747	0.524909735	0.662625432	0.589685678	0.537011743	26	3733	307	279	189	289	260	76	578
0.107676342	0.09879908	0.480194539	0.795791566	0.117872767	0.321533084	0.841921329	0.567845583	0.164360404	0.70989126	0.370877624	0.498899996	0.570537746	0.742885232	0.488402337	25	3781	307	279	188	290	275	76	608
0.900346518	0.07448253	0.304799587	0.295893431	0.635768294	0.08351025	0.267618477	0.845776021	0.682919741	0.157604322	0.115293004	0.284635097	0.310268223	0.286181837	0.163936973	28	2888	291	273	198	276	265	84	615
0.063539408	0.067541197	0.434286952	0.790455699	0.048202328	0.06910152	0.704202592	0.482177317	0.129422948	0.529539704	0.697752833	0.26308465	0.432657748	0.700454712	0.214664996	24	3821	303	276	184	287	318	76	676
0.060395747	0.028356792	0.486867458	0.414395601	0.509144664	0.058630496	0.589429438	0.526404023	0.153493598	0.12137831	0.539329171	0.28895694	0.277602136	0.135975212	0.847145259	29	3561	299	269	188	280	329	75	748
0.110331677	0.166130915	0.499913901	0.794706285	0.14317596	0.312344372	0.8149786	0.587206066	0.16803506	0.632717371	0.371017665	0.49554655	0.568480253	0.710767329	0.440456629	25	3771	307	279	192	290	275	76	609
0.733444393	0.020951241	0.373514354	0.212261364	0.593206823	0.078079976	0.212369129	0.857215166	0.531423151	0.058641598	0.068413414	0.204543486	0.182584837	0.071113221	0.135329336	27	2846	289	265	198	275	271	81	663
0.120883673	0.029641639	0.528247356	0.487774044	0.688845575	0.059898667	0.677190721	0.667347848	0.151935324	0.238076016	0.579169333	0.370803297	0.438842624	0.133601055	0.844000399	29	3591	301	271	189	282	321	74	651
0.84112072	0.931020916	0.316080689	0.746557832	0.618837416	0.42748642	0.237351269	0.868359268	0.812752247	0.152285635	0.651532054	0.24580583	0.376340061	0.628466964	0.065178394	26	2863	300	277	209	286	268	83	650
0.068275787	0.077111468	0.422346413	0.78098619	0.092071779	0.204318672	0.860213995	0.562824845	0.192537203	0.726700306	0.566797495	0.434529126	0.492990404	0.713018358	0.40978837	25	3796	307	279	187	289	292	77	643
0.120403357	0.163778543	0.510747254	0.78202039	0.142247334	0.288215697	0.817718625	0.572520494	0.167419136	0.653758109	0.367510259	0.511781275	0.617373466	0.717643917	0.429276437	26	3774	307	279	192	289	270	76	597
0.102042533	0.091780335	0.468251526	0.792777658	0.11364688	0.303667009	0.845881999	0.565513253	0.163533658	0.708613873	0.371843696	0.491337568	0.56421721	0.707993627	0.470492691	25	3782	307	279	188	290	276	76	609
0.121475875	0.192786694	0.493608892	0.757646859	0.321071297	0.325540513	0.730641067	0.67105788	0.174621806	0.555823863	0.356589109	0.472318858	0.616635263	0.57189852	0.510333002	27	3729	307	278	193	289	272	76	604
0.109572962	0.130052611	0.490305781	0.786327064	0.118904501	0.278568536	0.841567993	0.562668324	0.163262382	0.674366772	0.368338227	0.501787603	0.593158007	0.714050233	0.438397557	25	3783	307	279	187	289	278	76	611
0.098270342	0.096316978	0.492233485	0.830009401	0.041649789	0.130908176	0.636372209	0.425251216	0.136672005	0.729248166	0.536088705	0.25963068	0.585228443	0.758343279	0.219329014	24	3834	305	278	186	289	295	75	590
0.049058493	0.092437901	0.415124834	0.759781599	0.072692014	0.115460895	0.878669441	0.527960896	0.137855977	0.464618295	0.544811547	0.404212356	0.415771037	0.694094002	0.304732352	25	3807	305	277	185	288	312	76	686
0.119948544	0.160543218	0.532662749	0.771432519	0.13485159	0.287601799	0.826014161	0.559645474	0.167321578	0.65685451	0.367927521	0.524356186	0.626981318	0.688932776	0.420130521	26	3772	307	279	192	289	268	75	586
0.048268612	0.092542671	0.413801759	0.757505655	0.078292713	0.11534591	0.868908048	0.528024316	0.139063418	0.457746744	0.545391083	0.4075813	0.412482321	0.687755406	0.3212277	25	3802	305	277	185	288	312	76	686
0.3666327	0.003389911	0.60671407	0.289346397	0.650105298	0.109253258	0.632099807	0.544072807	0.162268296	0.312925279	0.261651456	0.511236966	0.639746904	0.03833735	0.834136963	31	3408	295	264	187	274	253	73	527
0.119215488	0.031115174	0.558596075	0.439355016	0.684305012	0.09019728	0.653743386	0.664461553	0.155357972	0.176675946	0.568261504	0.379110157	0.431703538	0.103741825	0.857536435	30	3551	300	269	189	280	302	74	675
0.052096337	0.105327271	0.434093595	0.751309276	0.08892595	0.141309738	0.856452942	0.553950548	0.143735528	0.471334875	0.488346934	0.416469365	0.429262698	0.648527145	0.37621665	25	3798	306	278	186	288	308	76	680
0.206288174	0.055653188	0.5971784	0.586475849	0.715622425	0.15354903	0.699884295	0.650984406	0.165443748	0.320197195	0.701550663	0.449630827	0.619967461	0.142566964	0.856540561	30	3574	302	271	190	282	288	74	608
0.114957921	0.171879813	0.531477094	0.768193424	0.121999919	0.280457675	0.838861763	0.558017313	0.165188581	0.637121558	0.369161308	0.517877042	0.615937293	0.682300925	0.41108349	26	3781	307	279	192	289	274	75	601
0.104082093	0.080979399	0.535993159	0.648978651	0.685488939	0.173945591	0.680251062	0.714945734	0.158381343	0.247563601	0.72312057	0.40093267	0.469605029	0.197306007	0.832317472	29	3619	303	272	190	283	290	75	666
0.190661684	0.048031673	0.55326426	0.541561782	0.692196548	0.221408859	0.653781772	0.64908129	0.17075181	0.248269111	0.684862137	0.406545013	0.571947694	0.121499777	0.826800287	31	3524	302	270	190	280	280	75	621
0.121281527	0.124414071	0.534015775	0.753651083	0.155118048	0.405431986	0.802532375	0.587106884	0.160289943	0.607554376	0.281900287	0.517749369	0.609657943	0.551205039	0.43669194	26	3767	308	278	192	289	268	75	598
0.547133505	0.001738875	0.576290488	0.145409986	0.625450075	0.128124282	0.522716939	0.622538626	0.178776875	0.21191214	0.109153233	0.474714309	0.56434238	0.017462308	0.734715521	33	3259	292	260	187	270	243	73	539
0.086584315	0.053810339	0.520765543	0.54886651	0.656524658	0.147089288	0.664228082	0.666285276	0.155724525	0.200322405	0.736476779	0.370221257	0.433965623	0.157799914	0.858735561	30	3599	302	271	189	282	301	75	695
0.062687516	0.166603163	0.493894696	0.731883585	0.103827663	0.218073562	0.838944733	0.58619976	0.148995116	0.445435196	0.404649198	0.440473139	0.486169428	0.648489714	0.413303405	26	3788	307	278	191	289	295	76	664
0.553153396	0.001161132	0.556820452	0.10535726	0.62902087	0.08849556	0.5140118	0.638926506	0.151916206	0.157710955	0.064396277	0.46392554	0.486200422	0.009878494	0.680992842	33	3245	288	256	183	266	247	73	550
0.407396525	0.004866877	0.591071248	0.287537545	0.677945375	0.087727815	0.598044276	0.508865952	0.125278756	0.190373704	0.252637893	0.383800089	0.727792978	0.022346694	0.88263154	32	3381	297	264	189	275	335	74	548
0.09450268	0.046581	0.554284751	0.524556816	0.670553148	0.172240809	0.666192412	0.670678675	0.150379851	0.188853249	0.730335355	0.383473545	0.446734965	0.115089998	0.861938357	30	3588	302	270	189	281	299	74	687
0.186783984	0.032949254	0.57345897	0.52167958	0.701778054	0.17226854	0.684721529	0.658675611	0.151238114	0.257586122	0.623467684	0.43344602	0.555149794	0.09466064	0.861550808	30	3559	301	269	189	280	283	74	625
0.183128238	0.050784089	0.578490317	0.600604653	0.696492136	0.215509564	0.693799794	0.670322478	0.158147439	0.294933498	0.713429987	0.446290761	0.578145564	0.121531963	0.859181166	30	3573	302	270	189	281	285	74	622
0.083232738	0.056089152	0.441169798	0.717612386	0.195955202	0.366474479	0.751802206	0.639505684	0.192474395	0.695043921	0.380801946	0.447164714	0.554109216	0.499072045	0.535830975	27	3754	308	278	187	289	280	76	635
0.106579661	0.08495573	0.534307957	0.75335598	0.075268812	0.203280479	0.892950058	0.46732828	0.145301446	0.71491307	0.378262401	0.470771372	0.690603137	0.606352448	0.338708401	26	3809	307	278	186	289	302	74	589
0.140657693	0.047840577	0.602799833	0.54846704	0.727294087	0.154163763	0.689269125	0.676830649	0.148548335	0.249835595	0.719252348	0.417400837	0.573982716	0.105767049	0.882877827	30	3595	302	270	189	281	312	73	647
0.869156718	2.50E-05	0.239859119	0.010655813	0.679193258	0.005229161	0.289656579	0.793838382	0.110824995	0.033220913	0.000824884	0.251477122	0.162856534	0.001083223	0.071261786	33	2918	266	237	167	247	313	78	615
0.10920006	0.075800195	0.588443696	0.7333377	0.073728524	0.322305679	0.907335758	0.455143839	0.155174598	0.735479295	0.289066523	0.532146871	0.717062294	0.657976806	0.326290011	26	3805	308	279	191	289	289	74	569
0.099143848	0.062091134	0.520213544	0.770180225	0.044303752	0.219082385	0.670584619	0.430779815	0.146166027	0.784338713	0.367668927	0.287231445	0.65526408	0.705888271	0.235714704	25	3831	307	279	186	289	296	74	589
0.937754273	0.986713886	0.370319754	0.868737161	0.621724069	0.663830519	0.266438097	0.835587978	0.829621017	0.23951906	0.756333888	0.274045259	0.538497984	0.667185843	0.069859646	27	2869	303	278	210	288	261	81	607
0.06740094	0.109589182	0.485181332	0.683855653	0.21924296	0.381353408	0.731586099	0.66019243	0.159988597	0.437535167	0.303094685	0.426012903	0.514231443	0.458741456	0.508266866	27	3753	308	277	192	288	296	76	675
0.782339513	8.61E-05	0.323458999	0.015341506	0.662166595	0.008203292	0.254878968	0.837567031	0.158213049	0.026479768	0.001642843	0.23266235	0.140558228	0.002405562	0.105683431	32	2900	272	244	175	253	298	77	661
0.8729316	0.983363688	0.352316141	0.840896487	0.605313063	0.644032061	0.251679778	0.860529482	0.816257715	0.200309604	0.750532508	0.25222373	0.450050712	0.639598072	0.071683511	27	2882	303	278	210	288	257	81	643
0.2203798	0.02366635	0.633031428	0.43476662	0.733774781	0.161447778	0.685144663	0.624687076	0.149162546	0.264486521	0.568010569	0.447335988	0.635394931	0.059436243	0.892190635	31	3547	300	268	188	279	309	72	613
0.15068534	0.023968453	0.581920326	0.426676065	0.675550699	0.117684968	0.678204834	0.634876907	0.143485293	0.214891091	0.581922412	0.375172585	0.516729534	0.072483443	0.891705453	31	3559	300	268	187	279	338	73	650
0.142506316	0.078721508	0.605483592	0.622871459	0.737018406	0.22620438	0.701169074	0.681174874	0.154329836	0.321104258	0.618328452	0.429141134	0.656180978	0.139365271	0.860280812	30	3628	304	272	189	283	314	73	632
0.149228126	0.025140429	0.579566658	0.433198661	0.673000872	0.119634852	0.678343713	0.635046005	0.145235568	0.219682544	0.59575963	0.373740375	0.516237617	0.075234711	0.891187787	31	3559	300	268	187	279	338	73	650
0.663098156	0.00387873	0.530369878	0.1584571	0.641558886	0.222717345	0.392024726	0.757641137	0.288784295	0.154544905	0.110492252	0.360535622	0.463776797	0.03476572	0.585379362	34	3105	291	260	186	270	253	74	582
0.186264291	0.033623599	0.623228788	0.491045356	0.719736636	0.191739008	0.689985096	0.634417236	0.150521204	0.26360625	0.681401789	0.423140168	0.633951247	0.071536012	0.893519402	31	3564	302	269	188	280	320	72	627
0.94817251	0.959050059	0.364004284	0.877581775	0.597895741	0.747164488	0.280921668	0.806059062	0.840352356	0.293278456	0.757438183	0.30372721	0.580912769	0.692680657	0.06931679	27	2865	303	279	211	289	239	81	567
0.381575167	3.98E-05	0.220103577	0.007901091	0.416350812	0.007247015	0.126398861	0.672968805	0.12934123	0.01017527	0.000984614	0.138296247	0.063531332	0.001600905	0.054396	33	2867	266	237	169	247	321	78	778
0.805484116	0.000803768	0.522128522	0.111327231	0.67410171	0.111008652	0.407047361	0.638418138	0.199280828	0.154354334	0.055970646	0.390792221	0.6239115	0.014158297	0.496446252	33	3056	290	259	186	269	262	75	518
0.739609957	0.002621206	0.562615871	0.178277135	0.625159502	0.281063914	0.418215603	0.702486873	0.268587768	0.202142671	0.123062104	0.413166076	0.570781708	0.027011447	0.616463602	34	3105	293	262	187	272	244	74	532
0.160652056	0.051416371	0.637171924	0.546043575	0.698187411	0.225969389	0.693958521	0.642471552	0.149868175	0.271481127	0.704095066	0.410699934	0.631365418	0.084668897	0.898051143	31	3588	303	270	189	281	329	72	628
0.206535399	0.04532161	0.643814147	0.564848065	0.731373906	0.272556543	0.701236784	0.622466862	0.152482614	0.314403296	0.698685527	0.436910689	0.716580749	0.081592917	0.899543583	31	3576	303	270	189	281	317	72	602
0.379827291	0.006416709	0.520274758	0.245064795	0.666028082	0.299539596	0.433731258	0.746741354	0.230047494	0.139698908	0.278666437	0.330642134	0.486520261	0.026179507	0.701654315	34	3223	296	263	185	273	294	74	667
0.741642416	0.000104121	0.283877105	0.017299315	0.616963983	0.009669413	0.251029968	0.814318597	0.163033575	0.02834063	0.002261789	0.196636751	0.145366341	0.002918018	0.106347024	33	2900	273	244	175	254	354	78	672
0.107736841	0.073794149	0.59724462	0.698417246	0.066800386	0.395678937	0.904163361	0.465151429	0.145135671	0.689314187	0.277056009	0.520868421	0.701141536	0.529277325	0.309324831	27	3809	308	278	191	289	277	73	575
0.789304197	0.000764065	0.538793206	0.122329615	0.660213947	0.16536288	0.414139211	0.644726336	0.236877769	0.196060181	0.061439529	0.411352098	0.632939339	0.013730968	0.489334673	34	3073	290	259	185	268	259	74	524
0.125371784	0.016472111	0.596261799	0.302968681	0.620414078	0.190459326	0.639545858	0.595004141	0.144528657	0.149944633	0.546965301	0.40038082	0.424047172	0.034818362	0.867212176	32	3521	300	267	187	277	343	70	691
0.06452211	0.082633644	0.55440259	0.565735996	0.630928338	0.305885226	0.676362813	0.677437901	0.146110997	0.210710973	0.615845859	0.395486176	0.454961866	0.13910155	0.779290557	30	3657	304	272	189	283	304	73	706
0.184513122	0.106384508	0.652905226	0.568531811	0.729992867	0.434532493	0.707109749	0.659253895	0.161132544	0.347691178	0.504832685	0.466700852	0.743033111	0.108779274	0.861789227	31	3611	305	272	191	283	299	72	607
0.945371807	0.976406872	0.336482704	0.833814323	0.605564475	0.582506597	0.268584996	0.836762786	0.818417907	0.239064947	0.754777133	0.292437255	0.541275024	0.723710358	0.071278572	28	2868	302	278	210	287	245	82	597
0.944529116	0.977570474	0.342195034	0.859137177	0.60316354	0.650290132	0.272782445	0.831956387	0.814259171	0.249357328	0.745028436	0.294729143	0.563030422	0.709151089	0.073241651	28	2876	303	278	210	287	243	82	590
0.606671631	7.12E-05	0.144317716	0.01211759	0.29803592	0.007711368	0.202765301	0.702623785	0.082668938	0.009584792	0.001418673	0.129349381	0.067208625	0.00056801	0.066329606	33	2903	275	234	176	255	393	77	671
0.096572392	0.112128273	0.593052804	0.580417812	0.692277014	0.392968982	0.699766576	0.74905014	0.148400754	0.295700938	0.503985524	0.45230177	0.56348455	0.155476958	0.73326683	30	3670	305	273	190	284	287	73	658
0.141874209	0.060278263	0.652963042	0.523697853	0.716795623	0.353802353	0.690128446	0.681565404	0.152596444	0.255930036	0.665466368	0.46181187	0.61557591	0.075320207	0.881929696	31	3593	303	270	189	281	306	71	656
0.104436345	0.076962359	0.592207134	0.545847297	0.693352461	0.442923576	0.682853162	0.70647049	0.152212754	0.244333327	0.588155091	0.418240994	0.567784071	0.109526046	0.863098383	31	3614	304	271	189	282	297	73	664
0.125519186	0.054849859	0.6528368	0.502147973	0.711945117	0.378329962	0.683095455	0.6810866	0.150806963	0.224613219	0.673344076	0.454557002	0.579493225	0.068900213	0.882684648	31	3589	303	270	189	281	305	71	656
0.067060962	0.074852794	0.57213676	0.553196609	0.629675448	0.27614516	0.676544428	0.658481419	0.143521279	0.203503907	0.608603239	0.380339116	0.465747058	0.118820705	0.80852437	30	3647	304	271	189	282	330	73	708
0.768551469	0.001890563	0.562804818	0.13053906	0.637404442	0.213767156	0.390022725	0.727373242	0.253302634	0.153837889	0.077747576	0.395102471	0.511416972	0.01498305	0.509204745	34	3065	290	259	185	269	260	73	545
0.118983097	0.055841863	0.644316256	0.476826251	0.705624282	0.433651507	0.67836988	0.677632749	0.153029606	0.215117976	0.659615397	0.439292938	0.591380596	0.068501681	0.879804313	31	3584	304	270	189	281	307	71	668
0.02152455	0.018646633	0.396846741	0.430212617	0.134570435	0.069445319	0.423144907	0.434705913	0.106515445	0.123327546	0.659305692	0.271628708	0.181132004	0.124760307	0.492298216	28	3729	301	270	185	281	348	74	801
0.088443488	0.027931247	0.591603041	0.338922858	0.576042175	0.506933331	0.611664772	0.55938822	0.153380603	0.123064362	0.697962582	0.363184839	0.454391122	0.046809547	0.850849152	33	3510	301	267	188	278	306	72	733
0.148054808	0.045666501	0.657884896	0.46262008	0.71620661	0.415448368	0.669034779	0.654994607	0.155418843	0.212799102	0.70423305	0.439394087	0.629171371	0.0581223	0.87880224	32	3547	303	269	189	280	311	71	660
0.940020442	0.040222794	0.460850984	0.344713271	0.672766805	0.162969247	0.293099523	0.747841775	0.437761933	0.149533108	0.194069579	0.277459919	0.566829622	0.215116486	0.202604443	30	2863	290	253	195	273	321	80	599
0.947845757	0.762717545	0.371729106	0.804324448	0.615776956	0.535246253	0.288329124	0.787153661	0.78627342	0.274946094	0.693219304	0.308205038	0.621836305	0.663739681	0.088386245	28	2879	302	277	209	287	255	81	570
0.113618247	0.060157575	0.648231864	0.460753798	0.696133673	0.501113713	0.675759315	0.679206192	0.154290855	0.206817269	0.620689034	0.446268141	0.585998476	0.066662654	0.872904897	32	3578	304	270	189	281	303	71	688
0.110442437	0.059118319	0.643323183	0.511181474	0.686674356	0.356731206	0.683297455	0.682765305	0.145377159	0.219122201	0.608213186	0.420874536	0.565896213	0.0708059	0.89164561	31	3604	304	270	189	281	328	71	668
0.902626872	0.005977119	0.353402853	0.301320672	0.594302297	0.122386776	0.351740837	0.59415859	0.23702538	0.11097084	0.131398723	0.255159467	0.672744274	0.041580349	0.361592054	32	2949	293	253	194	274	368	81	520
0.94798696	0.719734132	0.380599499	0.784153461	0.622684836	0.495529711	0.288757324	0.783017874	0.777149558	0.26487875	0.675458968	0.30447644	0.623760223	0.670130551	0.090990528	28	2879	302	277	209	287	255	81	570
0.814135194	0.000697582	0.490775973	0.05746115	0.68402195	0.071962439	0.327953875	0.777030766	0.213049173	0.073276959	0.018647514	0.310639858	0.365951985	0.006772242	0.295916796	34	2985	283	252	181	262	297	74	633
0.128173858	0.02971199	0.62452364	0.39819777	0.65990448	0.482132733	0.645811677	0.65961647	0.150286898	0.1724253	0.715053797	0.438948601	0.514210403	0.044009179	0.867996693	32	3532	302	268	188	279	286	71	670
0.86516726	0.026163338	0.487906039	0.246312663	0.655702472	0.139601678	0.279810816	0.805104673	0.482933164	0.129564553	0.154385716	0.273288071	0.448454618	0.182008922	0.2260575	31	2883	288	261	193	271	294	78	650
0.355074167	0.008733351	0.652288556	0.228099689	0.682783425	0.388367057	0.54605186	0.682060063	0.153536528	0.133473828	0.278537035	0.451302528	0.552844107	0.012872019	0.829581261	34	3353	296	261	187	272	280	71	618
0.870745659	0.020440562	0.486563116	0.534049511	0.661134958	0.332110226	0.398478568	0.576596618	0.306795895	0.177975014	0.443300217	0.314434797	0.895578265	0.098287813	0.320290357	32	2983	299	259	199	280	337	80	497
0.821892083	0.00095321	0.554327726	0.09595871	0.635135293	0.157218635	0.378635883	0.724884987	0.24191907	0.138914451	0.04644379	0.401418984	0.482927084	0.010003846	0.419004828	34	3029	287	256	183	265	258	73	560
0.106333941	0.061503887	0.647755265	0.501186967	0.686292171	0.370196879	0.683004141	0.685289145	0.145794556	0.217174798	0.595759213	0.427376032	0.561464012	0.070168354	0.891851246	31	3605	304	270	189	281	329	71	675
0.860984087	0.030692507	0.439365476	0.466113806	0.615139544	0.257011205	0.356016606	0.639566481	0.286461681	0.119336359	0.371613979	0.257647753	0.718825817	0.063734621	0.32647863	32	2994	298	258	197	279	364	78	563
0.091472566	0.078799509	0.640692651	0.485116988	0.655399084	0.363416433	0.689172685	0.691033483	0.143437982	0.235250875	0.513056278	0.415617347	0.539323092	0.087271832	0.85080272	31	3638	305	271	189	282	342	71	677
0.328646362	0.018477721	0.710558116	0.37212649	0.73186481	0.695049226	0.607352197	0.604989171	0.085111529	0.099250004	0.484299034	0.442286313	0.756911874	0.008138412	0.871492743	34	3430	300	252	189	276	317	71	604
0.351636142	0.001138393	0.400862187	0.046001121	0.417603225	0.067283824	0.211302504	0.643093586	0.229775682	0.027563037	0.025415687	0.171537504	0.147695124	0.009133591	0.234327301	34	2974	283	252	181	262	334	74	739
0.085865259	0.045260474	0.618300021	0.420733631	0.605852902	0.336836159	0.668808281	0.617399216	0.146165401	0.174937129	0.691066802	0.393538654	0.48162815	0.061372403	0.88922286	32	3594	304	270	189	281	328	71	680
0.072078474	0.000131003	0.169346929	0.026063504	0.155460775	0.033160459	0.030722681	0.365249306	0.202532366	0.014323109	0.008355375	0.074750528	0.040667728	0.005130793	0.081833139	35	3023	279	253	174	256	370	77	888
0.876048505	0.014169928	0.531888545	0.227887407	0.668670237	0.123440094	0.289470017	0.770037711	0.248731703	0.054107074	0.11215803	0.244248569	0.465973109	0.031659115	0.277086288	31	2910	290	251	193	271	328	77	624
0.136173442	0.043739937	0.65046382	0.458793312	0.699872434	0.495249271	0.675769389	0.679447651	0.151021659	0.209727451	0.702596426	0.45692724	0.590264201	0.051918957	0.877029181	32	3562	303	269	189	280	299	71	664
0.09199056	0.099818781	0.589719296	0.535244226	0.620315671	0.253127068	0.703078747	0.69757247	0.144931406	0.291124254	0.517988443	0.421050519	0.518622339	0.113616951	0.773854494	30	3681	305	273	189	284	356	71	660
0.920069516	0.108684607	0.481570393	0.580621183	0.663508177	0.463396192	0.302386343	0.762411654	0.407596618	0.100800358	0.449329942	0.293979734	0.666243315	0.185375541	0.14784123	30	2913	300	262	204	283	269	79	545
0.831098258	0.056572556	0.557114422	0.595435023	0.675855219	0.58578825	0.38433516	0.627352476	0.314111054	0.15654695	0.642663598	0.31251201	0.889676869	0.089949295	0.325921506	32	3023	302	261	200	282	333	77	531
0.059675533	0.025883593	0.518658459	0.353830069	0.45900628	0.2844944	0.600853801	0.511903942	0.137657121	0.123220041	0.731928587	0.33060348	0.33651495	0.047453869	0.85877198	32	3575	302	268	187	279	355	71	751
0.869505286	0.033983909	0.531368136	0.58075583	0.698749959	0.540214002	0.380969077	0.625160873	0.3252621	0.173695549	0.563661516	0.348203808	0.916943848	0.105849937	0.281937391	32	2986	301	260	200	281	293	78	508
0.914120793	0.073910609	0.525033116	0.491664618	0.690479517	0.382162839	0.322740912	0.724475503	0.404811203	0.131920159	0.403205335	0.304738492	0.740552068	0.17451638	0.211199924	31	2934	299	260	201	281	301	78	549
0.050503131	0.009716858	0.456437856	0.231894583	0.366472721	0.31543842	0.374339432	0.401372164	0.141435534	0.084390543	0.540329516	0.247124076	0.264994711	0.028080883	0.681688726	33	3500	300	266	187	276	342	72	744
0.119781457	0.055165797	0.600037515	0.474625587	0.642174184	0.374774009	0.685888648	0.652956784	0.146349728	0.234864458	0.606378198	0.403135508	0.567553163	0.06588839	0.901229441	32	3598	304	270	189	281	352	71	662
0.808328211	0.134949699	0.600678146	0.59415251	0.681095421	0.888516963	0.383819818	0.696977794	0.368800521	0.185365841	0.555466294	0.362764925	0.881236374	0.132681683	0.319718003	33	3045	304	262	200	283	291	75	555
0.465231955	0.000154978	0.296938479	0.027869295	0.458891779	0.038152464	0.256373227	0.695830762	0.142119572	0.023174984	0.005539835	0.192547798	0.125837967	0.001715876	0.118932255	35	2962	275	243	173	253	379	74	746
0.882640898	0.025103433	0.524221957	0.442453623	0.698059738	0.30063352	0.341651946	0.672991693	0.302246839	0.116831355	0.319304436	0.302473038	0.770802975	0.068844438	0.267981261	31	2956	298	258	199	279	313	78	526
0.94943279	0.759705245	0.359907508	0.82723397	0.605663776	0.572952092	0.297741711	0.764422596	0.802272201	0.318356812	0.695292234	0.333646476	0.671557307	0.790928245	0.082690902	28	2867	303	278	210	287	239	82	536
0.841777503	0.062843524	0.542376041	0.642022669	0.707390547	0.622427046	0.379506469	0.645383	0.325321376	0.159601927	0.648145497	0.324087143	0.909674346	0.106350072	0.297129154	32	3012	302	261	200	282	319	78	533
0.949037015	0.646257281	0.380378485	0.824308455	0.614941716	0.556618512	0.315871596	0.728210032	0.796554029	0.36759308	0.704629183	0.346586019	0.729437351	0.775372207	0.092932358	28	2877	303	278	209	287	246	81	501
0.948922753	0.615073621	0.379570514	0.818958521	0.614553988	0.547967851	0.318335354	0.72454226	0.793887615	0.371226162	0.697114348	0.350461602	0.732030332	0.770766914	0.093977883	28	2877	303	278	209	287	246	81	501
0.948741257	0.644379735	0.382993937	0.836566627	0.613211572	0.578909457	0.323761612	0.716187477	0.800937533	0.394515216	0.72318393	0.355496764	0.752197325	0.790403426	0.093986362	28	2877	303	278	209	287	246	81	501
0.612115681	0.003280833	0.658117652	0.20348455	0.663192391	0.372243762	0.471349746	0.67593348	0.120582156	0.083681814	0.112093374	0.453279585	0.583049417	0.003995118	0.77536279	35	3204	293	246	187	269	269	71	560
0.060268212	0.048103902	0.465773761	0.670337021	0.049941115	0.271644264	0.741326809	0.503967702	0.130402744	0.557578266	0.356058925	0.307683855	0.550463319	0.498422354	0.216990829	27	3824	307	277	184	287	303	74	659
0.178991407	0.020701474	0.648881137	0.383692682	0.687817872	0.370519161	0.675459981	0.616582453	0.13824676	0.219295248	0.674102724	0.480476052	0.625161648	0.032211889	0.890991926	32	3552	302	267	187	278	324	70	631
0.948736131	0.516564906	0.383310854	0.770518959	0.624095023	0.487716705	0.31713137	0.720768631	0.774353087	0.354754597	0.643868804	0.347586632	0.72150147	0.732777715	0.099403106	28	2877	303	278	209	287	246	81	501
0.842767298	0.072871871	0.534598231	0.692394316	0.686809719	0.747563303	0.387711138	0.643577337	0.340576857	0.175667226	0.653674245	0.355780214	0.918845356	0.135997161	0.264620751	32	3015	303	262	202	284	291	78	520
0.155634075	0.076761834	0.695370376	0.465096027	0.72438693	0.553823233	0.694036245	0.660259724	0.155486315	0.271616369	0.540640235	0.5165416	0.712530136	0.059711758	0.885885596	32	3590	305	271	190	281	315	70	634
0.92835176	0.888857543	0.392516047	0.802747667	0.615662992	0.606948495	0.27896592	0.826354921	0.773137629	0.236910701	0.713249981	0.281354398	0.590414345	0.743440509	0.093921892	29	2892	303	277	208	286	249	80	597
0.850641072	0.059281901	0.525167406	0.669930756	0.686614692	0.693058491	0.385542423	0.640413523	0.34078753	0.181386232	0.637445688	0.354234457	0.916896939	0.129890263	0.27051568	32	3005	303	262	202	283	284	78	514
0.574466228	0.002799765	0.630408227	0.186165079	0.71042484	0.220110148	0.472201794	0.66584146	0.074690856	0.046594378	0.081370071	0.39186725	0.570437729	0.001228225	0.737993479	35	3226	291	245	185	267	309	71	597
0.118145481	0.076951861	0.654952049	0.495800823	0.719096601	0.49537456	0.692831516	0.694053471	0.151164874	0.274312615	0.473823547	0.461715579	0.654233158	0.070744701	0.878929079	31	3618	305	271	189	282	316	71	656
0.598433733	3.03E-05	0.333003551	0.01934951	0.644635916	0.026785018	0.334819376	0.762381911	0.054272689	0.015564846	0.001310923	0.28465125	0.158522651	0.000165615	0.103871271	36	3049	273	228	166	249	334	72	639
0.01546925	5.34E-05	0.062383123	0.010978954	0.013204183	0.015797168	0.015841926	0.173959613	0.028086137	0.001277109	0.003095899	0.051148571	0.006185332	7.25E-05	0.061296236	36	3155	271	224	165	246	462	70	970
0.099083342	0.072786376	0.630442083	0.53545332	0.543759108	0.455109149	0.711882412	0.718674064	0.145506516	0.360322684	0.339670748	0.457176596	0.681742549	0.128968835	0.714255273	30	3702	307	274	189	285	320	72	648
0.695353866	0.358971089	0.612314701	0.521479487	0.705589414	0.662418902	0.371806383	0.747452319	0.513119698	0.220054582	0.62003839	0.314228445	0.790464461	0.210498884	0.363173097	33	3079	304	273	199	283	317	73	620
0.909916759	0.110970087	0.459933937	0.800454557	0.706203699	0.622733057	0.36398685	0.631755769	0.452729613	0.196204767	0.670931339	0.324484706	0.925327241	0.368082523	0.165982887	30	2940	303	265	206	286	315	80	521
0.865599692	0.29703182	0.491596133	0.49603802	0.660100937	0.317593396	0.306673676	0.739302993	0.519613862	0.181145504	0.512013197	0.259676903	0.647408307	0.390874356	0.199537888	31	2953	302	274	204	284	321	77	567
0.108414501	0.042545997	0.608463645	0.456986129	0.636742532	0.39077121	0.680248499	0.654995739	0.138871416	0.2066724	0.62114042	0.406697839	0.539226413	0.050308142	0.902147889	32	3597	304	269	188	280	344	71	671
0.893603265	0.415196061	0.516110301	0.619780302	0.677063286	0.41144675	0.322172672	0.729256451	0.651526511	0.246716291	0.642554343	0.286243767	0.75677973	0.564138174	0.180753231	31	2940	300	272	202	282	339	77	604
0.905714571	0.136556506	0.503372669	0.769919872	0.690829813	0.724457681	0.353882164	0.666567087	0.446537524	0.174995676	0.642112195	0.33443138	0.892905235	0.304282457	0.16344367	30	2945	303	264	205	285	314	79	547
0.57052964	0.002936871	0.647879601	0.242242828	0.727477849	0.337254167	0.482275695	0.653349936	0.075297683	0.051029317	0.09428221	0.411738038	0.635838449	0.001359744	0.758913755	36	3233	292	245	185	268	314	71	587
0.080040544	0.030848563	0.637304485	0.339925021	0.579918861	0.630402803	0.61518085	0.557847798	0.147667989	0.124651961	0.71704036	0.436230242	0.480813414	0.036420371	0.870426834	33	3536	303	268	188	278	314	70	718
0.784746289	0.221439004	0.576563537	0.59207654	0.705254912	0.884250104	0.385169297	0.699026644	0.384827226	0.196755394	0.454253614	0.332783252	0.899798512	0.159093261	0.320718706	33	3061	305	262	201	284	306	76	574
0.068345323	0.031041099	0.624771237	0.339770317	0.534884632	0.661664248	0.574439704	0.530258	0.146968707	0.112654887	0.717904925	0.408505917	0.44438535	0.036194954	0.86446172	33	3535	303	267	188	278	306	70	744
0.687868059	0.496457219	0.578595877	0.531004906	0.676188827	0.834520817	0.365421265	0.776754439	0.540137529	0.231001869	0.514734387	0.32949537	0.762599349	0.255402535	0.324133575	33	3072	305	274	200	284	289	74	619
0.909157455	0.243138477	0.516175687	0.764854074	0.684530199	0.709832907	0.355319023	0.661676526	0.532832026	0.226274729	0.605126083	0.34698981	0.893276513	0.455367297	0.152599484	30	2940	304	266	207	287	295	78	515
0.04071499	0.021820178	0.566118777	0.288540065	0.411023051	0.560084522	0.37527439	0.440482765	0.141075119	0.082629628	0.733896196	0.306017578	0.336801022	0.035417933	0.836083174	33	3538	302	267	187	278	319	71	785
0.392157376	0.0084968	0.318834335	0.44521302	0.336665332	0.212730452	0.579177618	0.505199432	0.067577794	0.083959028	0.326359868	0.260712147	0.495913327	0.00458409	0.835654497	35	3369	296	247	185	271	409	74	587
0.053313322	0.017892858	0.597564042	0.271085441	0.472653598	0.509234309	0.493259668	0.489464045	0.133815289	0.09477511	0.687281609	0.387470216	0.374044508	0.029068707	0.833864808	33	3545	301	266	186	277	321	70	789
0.08447884	0.033174448	0.538689435	0.651043653	0.04459548	0.350613743	0.652052402	0.458023846	0.129373312	0.667990208	0.274449944	0.282501578	0.655538499	0.406387895	0.202601761	27	3836	308	277	184	288	305	72	617
0.115257293	0.030937081	0.496341169	0.404181749	0.524328291	0.288806021	0.676199377	0.593118727	0.138507754	0.18556416	0.701646328	0.399779946	0.438565671	0.037913691	0.886489391	32	3570	302	267	187	278	383	70	696
0.562623441	0.002812799	0.639611483	0.269235492	0.704783201	0.23011142	0.493888438	0.626464963	0.073936582	0.057563957	0.108262323	0.40999645	0.657471359	0.001323714	0.772196054	36	3242	293	245	185	268	306	71	579
0.596253991	0.127371058	0.513577282	0.302677274	0.586258948	0.205643445	0.265933186	0.778419912	0.541758597	0.08898475	0.398581952	0.212061048	0.403941482	0.228740707	0.201525182	32	2957	298	270	199	279	330	75	673
0.762168527	0.169675842	0.582838297	0.583842576	0.690192103	0.896910131	0.365154833	0.752992332	0.316026717	0.115358427	0.497074246	0.322678119	0.816417813	0.078975298	0.30675143	33	3052	304	262	200	283	297	75	618
0.842749536	0.207245231	0.585011542	0.619974017	0.632370353	0.904395878	0.382780671	0.687484741	0.440143794	0.222934261	0.467708081	0.401270747	0.875588953	0.215949029	0.23240307	32	3009	305	264	204	285	260	75	523
0.830665231	0.705335677	0.498497933	0.67499125	0.696577609	0.518842041	0.301812589	0.791644037	0.673198581	0.198320687	0.727212965	0.262668967	0.709847808	0.631363153	0.163077846	31	2958	303	275	204	284	317	77	627
0.949304402	0.434709221	0.454347968	0.859339297	0.680276215	0.786142707	0.303122133	0.722818553	0.581019044	0.14974387	0.569384456	0.296485275	0.811404109	0.545057535	0.085975565	28	2873	304	268	211	288	293	80	537
0.775316	0.424826235	0.561222255	0.574474692	0.678359151	0.892156124	0.381534159	0.734330595	0.491241813	0.25069207	0.427066714	0.34682247	0.857023001	0.277532935	0.302697122	33	3073	306	275	202	285	281	75	582
0.94928968	0.442358166	0.453902811	0.859331369	0.679969847	0.784836411	0.303129375	0.723407865	0.583087385	0.149765819	0.569997787	0.29648155	0.810270488	0.550610423	0.085541397	28	2873	304	268	211	288	293	80	537
0.091952547	0.037221339	0.552081883	0.665504515	0.035034094	0.312173069	0.501514733	0.413184226	0.130368024	0.726101816	0.275173128	0.202899024	0.711803496	0.482679367	0.178864926	27	3847	308	278	185	288	312	72	597
0.561273932	0.270200312	0.52350086	0.532026052	0.674149036	0.683139741	0.320220321	0.801528752	0.418307573	0.107453518	0.694136798	0.254432142	0.647066772	0.200017363	0.265194356	33	3043	303	261	200	282	317	76	676
0.045286346	0.032801695	0.576821625	0.282262653	0.36463201	0.59218961	0.383592993	0.407668591	0.15131548	0.080358103	0.698563933	0.346557826	0.305304289	0.029930133	0.824795127	33	3514	302	267	188	278	361	69	807
0.096124232	0.0568115	0.682149827	0.401025712	0.66502589	0.554962218	0.685325801	0.674766362	0.141878054	0.21290572	0.508161068	0.527225077	0.570057929	0.046818204	0.895707369	32	3613	305	270	188	281	335	69	680
0.927259505	0.780045986	0.483221352	0.788627803	0.694229782	0.726403058	0.292863131	0.781371653	0.657228053	0.184822947	0.5246557	0.275023431	0.753596842	0.682601571	0.100686327	29	2906	305	267	209	288	301	78	583
0.772137105	0.194701716	0.564560473	0.593330204	0.708907127	0.836616695	0.364376664	0.748463809	0.321604908	0.120894104	0.541285157	0.306217879	0.829782546	0.096251547	0.311629474	33	3059	305	262	201	284	301	76	600
0.757805824	0.15530856	0.56336993	0.590919375	0.709886074	0.805790246	0.359372407	0.752281189	0.301167667	0.103932619	0.585792661	0.297082484	0.811697185	0.074558981	0.314897537	33	3054	303	261	199	282	312	76	607
0.373435378	0.017854223	0.68789804	0.540256441	0.659051299	0.565865159	0.601909935	0.534688056	0.07858742	0.103881307	0.546440542	0.430670321	0.795515835	0.004693726	0.879910648	35	3411	303	253	190	277	342	70	576
0.923419595	0.978713512	0.466285676	0.793055773	0.695707977	0.584238946	0.288440585	0.793098986	0.779715061	0.241246328	0.606410325	0.268178046	0.72326827	0.916031778	0.098471366	29	2908	304	278	209	287	303	78	601
0.923399091	0.990270257	0.46549198	0.79180181	0.695338488	0.59135139	0.288391292	0.793530345	0.786133587	0.24537316	0.598631382	0.268267721	0.724408507	0.927752614	0.09832605	29	2908	304	278	209	287	303	78	601
0.081939951	0.037412096	0.594221294	0.344459832	0.431270897	0.653739572	0.536257148	0.474362254	0.166854918	0.099283308	0.691435933	0.383434951	0.386515796	0.02847486	0.812619209	34	3468	303	267	189	278	351	69	734
0.02493798	0.022686668	0.560980916	0.243217617	0.277176231	0.553124666	0.207720965	0.337300152	0.142837003	0.054321595	0.73737812	0.268884093	0.225149587	0.027660083	0.813864291	33	3521	302	267	188	278	335	70	821
0.522894621	0.730791211	0.443725586	0.574496508	0.559953451	0.652609825	0.273028761	0.800530791	0.766485751	0.210977718	0.74146837	0.242413938	0.484733045	0.652679265	0.154120386	32	2984	304	282	204	285	280	77	711
0.502443135	0.726558983	0.438107908	0.569122255	0.548929989	0.628180027	0.266344368	0.788667858	0.769344032	0.206827238	0.754834116	0.23501265	0.47338748	0.671188295	0.153971821	32	2984	304	282	204	285	280	77	711
0.140511289	0.046435736	0.693400621	0.440602183	0.664310455	0.465139091	0.691130102	0.642950833	0.141380474	0.234639689	0.592720509	0.529375851	0.612043083	0.041352842	0.901781738	32	3592	304	269	188	280	344	69	650
0.430416584	0.104580112	0.584671676	0.416385323	0.610580146	0.668034911	0.347468942	0.783385217	0.393555969	0.093050167	0.516647577	0.30525744	0.48576051	0.086185291	0.385204613	35	3110	300	267	198	277	276	73	675
0.923298657	0.992843747	0.46478489	0.784690619	0.690246999	0.66182822	0.289987057	0.794076502	0.792981923	0.263094693	0.545587718	0.272172928	0.73323065	0.934312284	0.0991005	29	2910	305	278	209	288	301	78	600
0.920305252	0.991860151	0.465221941	0.763999462	0.684892714	0.694062889	0.294132382	0.791418254	0.788026512	0.267156214	0.545072258	0.278061301	0.756515861	0.943405926	0.101588458	30	2917	305	278	209	288	296	78	594
0.920830548	0.99179554	0.464775473	0.768281877	0.684603214	0.686649859	0.293774158	0.791733801	0.792127252	0.271586388	0.548135161	0.278091639	0.751298308	0.945114791	0.101263359	30	2918	305	279	209	288	290	78	590
0.394834757	0.012571759	0.688845456	0.444748789	0.66712594	0.481540442	0.586506486	0.550229132	0.075167097	0.09241344	0.454895228	0.447687685	0.753645182	0.003422683	0.859496117	35	3390	301	252	189	275	342	70	574
0.920672417	0.990953147	0.463420719	0.768755853	0.679176211	0.689016104	0.295262843	0.791561484	0.800297081	0.286030293	0.55594945	0.282525569	0.748179972	0.95387435	0.10173393	30	2918	305	279	209	288	290	78	590
0.917936027	0.989090979	0.461742222	0.754416406	0.673982859	0.733914316	0.296634763	0.793403208	0.797773123	0.288534641	0.528657079	0.285843372	0.758166075	0.950278103	0.102549113	30	2918	305	279	209	288	290	78	590
0.917161345	0.98814261	0.460977256	0.751869202	0.672287643	0.75109148	0.296735436	0.794501185	0.797304392	0.289586872	0.512875259	0.286644816	0.758667111	0.946541607	0.10259109	30	2918	305	279	209	288	290	78	590
0.32210812	0.001368573	0.221006334	0.133752838	0.189460397	0.069543824	0.443512559	0.591762424	0.055293236	0.021624537	0.048321277	0.204320595	0.141826481	0.000659455	0.507957757	36	3239	288	240	181	263	429	71	666
0.136128962	0.055920657	0.705736637	0.431643516	0.678728521	0.527196407	0.690504193	0.653794348	0.144997448	0.238382891	0.547031641	0.538695812	0.633316457	0.040681697	0.896926939	32	3590	304	269	188	280	338	69	652
0.919029534	0.991654575	0.461590976	0.764325798	0.674897671	0.705716431	0.295449227	0.795047522	0.798678994	0.283679485	0.556226134	0.284239471	0.743961275	0.952965081	0.10192313	30	2920	305	279	209	288	286	78	595
0.867870629	0.992196083	0.44804129	0.72631079	0.657951355	0.801913321	0.28596133	0.825058937	0.791311562	0.249938875	0.474764943	0.273709983	0.691104889	0.934037328	0.099435396	30	2928	306	279	209	288	280	78	623
0.851518512	0.992180109	0.445986688	0.719396472	0.655759096	0.80823034	0.283014119	0.829594851	0.789434671	0.240304336	0.467262387	0.269197524	0.677461624	0.931157291	0.098875657	30	2928	306	279	209	288	280	78	623
0.766915441	0.493979454	0.578365028	0.548915088	0.669550896	0.886489689	0.384766072	0.740108788	0.564081907	0.304007888	0.420711607	0.362313896	0.847648025	0.325578213	0.317248791	33	3074	306	275	201	285	278	74	584
0.750836432	0.555091202	0.578220785	0.569770277	0.672549963	0.954175889	0.38107872	0.758404315	0.558656931	0.278234661	0.422113717	0.353547335	0.837402582	0.313473612	0.318522364	34	3081	306	275	201	285	280	74	601
0.129806146	0.487403989	0.453594416	0.417174518	0.297220081	0.665424645	0.103965737	0.489429861	0.625670373	0.108280197	0.770857811	0.139460251	0.303370029	0.418544173	0.287979245	34	3090	303	278	197	281	337	75	812
0.879245341	0.991704881	0.450752825	0.730768502	0.662253261	0.796939492	0.286787659	0.821366966	0.792141676	0.255622596	0.477285147	0.27463755	0.704045773	0.932127476	0.099790648	30	2922	306	279	209	288	282	78	604
0.843277156	0.992048681	0.445856154	0.719061971	0.655620992	0.79575932	0.281585604	0.830818534	0.785856903	0.233563527	0.480199575	0.266566992	0.668503165	0.926864088	0.099525273	30	2928	306	279	209	288	280	78	623
0.745270669	0.983832479	0.440367877	0.701276898	0.647734046	0.728672266	0.267119855	0.846140742	0.759008706	0.178424984	0.539291799	0.242403656	0.585657239	0.867757499	0.102475315	30	2934	305	278	208	288	286	78	657
0.702042997	0.914001882	0.45991841	0.656070471	0.629557729	0.697674155	0.27446565	0.850435138	0.709426105	0.153340608	0.620450795	0.256151736	0.55718708	0.7677055	0.121724531	31	2948	304	276	206	286	280	77	673
0.56592983	0.003478939	0.40265432	0.326806873	0.431837887	0.139499426	0.493219614	0.54428488	0.077405557	0.062519409	0.132725224	0.281904161	0.510611355	0.001909236	0.805079937	36	3244	294	246	186	269	405	73	574
0.761131823	0.987059832	0.442441106	0.706270993	0.652843654	0.716959238	0.268244773	0.841587603	0.762557805	0.182980955	0.547058523	0.243282333	0.598291934	0.887035966	0.102020711	30	2929	305	278	208	288	286	78	641
0.716278136	0.002511049	0.345480859	0.264332354	0.432038128	0.190520465	0.422426492	0.576282799	0.09112636	0.051869858	0.065216668	0.243720204	0.459810764	0.002208513	0.636876523	36	3111	288	242	185	264	409	77	569
0.750863791	0.482718289	0.586256564	0.577383757	0.685991287	0.916679263	0.382061511	0.748274684	0.54516077	0.280947328	0.472123444	0.346999258	0.845948577	0.284513205	0.341827929	34	3076	305	274	200	284	297	74	602
0.60579145	0.867051482	0.431121856	0.640038908	0.620692968	0.539543986	0.246173054	0.805398822	0.730356336	0.122911312	0.648037136	0.204243258	0.49533841	0.801374376	0.102530301	30	2921	302	275	205	284	308	78	703
0.329648376	0.062006578	0.77328366	0.540491283	0.725372016	0.788479447	0.60362798	0.61678946	0.182505846	0.210187584	0.585620284	0.624000371	0.81700635	0.025667259	0.760351062	35	3425	304	268	192	279	304	68	605
0.254490405	0.039765052	0.786493778	0.515207052	0.708453119	0.907388687	0.601127744	0.629774272	0.084761076	0.079054043	0.522904158	0.591477692	0.7504915	0.005328954	0.790925801	35	3435	304	254	190	278	326	68	643
0.757968187	0.376067072	0.607713342	0.532943845	0.657954872	0.984207034	0.392335027	0.740637422	0.555611074	0.309425324	0.337360382	0.382377356	0.865844607	0.275342703	0.328479648	34	3084	307	275	201	285	267	73	590
0.350338906	0.035144057	0.777284443	0.562510669	0.697719693	0.857217789	0.6025998	0.576859891	0.085490838	0.098593473	0.523056924	0.556952834	0.830897212	0.004957689	0.817469597	35	3414	304	254	191	278	341	69	585
0.773190379	0.421165824	0.596486211	0.577670455	0.690443158	0.931149721	0.384794712	0.725751996	0.540774047	0.285206944	0.445929021	0.353092045	0.883153558	0.27098909	0.323813319	34	3073	306	274	201	284	291	74	582
0.737417102	0.065983646	0.585511804	0.331026763	0.683441579	0.329494864	0.304403961	0.79364872	0.310353994	0.062967949	0.357768536	0.264563173	0.566953719	0.056987949	0.262337953	32	2979	298	257	197	278	311	75	631
0.469023645	0.570519269	0.549246788	0.497741312	0.6195274	0.872920513	0.347098827	0.766842365	0.621323228	0.245466262	0.541368783	0.296743572	0.647537768	0.363595456	0.327757835	34	3092	305	280	199	283	296	74	699
0.568439603	0.002736358	0.151703686	0.341481268	0.136193827	0.076101303	0.481581897	0.490549266	0.070145182	0.060091775	0.108671203	0.166722313	0.265805244	0.003166277	0.685456812	36	3245	294	246	186	269	444	76	571
0.479370117	0.506041944	0.546755433	0.50210762	0.628818095	0.928872585	0.344709158	0.785470545	0.556569874	0.1882153	0.462424278	0.292906731	0.664421201	0.281619638	0.313638598	34	3086	306	274	200	284	287	74	676
0.666669071	0.031980183	0.409015834	0.269886166	0.519772708	0.182226524	0.2763924	0.761783242	0.253734589	0.040285502	0.227328807	0.185854465	0.355392247	0.032132253	0.245316535	32	2956	295	254	195	276	378	77	682
0.683341682	0.004632045	0.348084748	0.357176065	0.376650095	0.269159079	0.436889738	0.56352669	0.099144809	0.061700739	0.128102437	0.239894316	0.488128036	0.00313575	0.701189339	36	3155	294	247	189	269	394	75	566
0.766356409	0.441322178	0.581995308	0.570896149	0.659430802	0.966526926	0.384814531	0.746655822	0.544586062	0.286706388	0.410823852	0.367956758	0.850452065	0.278600484	0.316496551	34	3074	306	274	201	284	272	74	585
0.397185743	0.01900599	0.692449212	0.462448537	0.637630522	0.380470127	0.57456255	0.562238097	0.079655848	0.08248128	0.547731936	0.509997308	0.719716549	0.003360942	0.846943319	35	3377	302	252	190	276	360	69	583
0.114054158	0.069320902	0.556553543	0.331003636	0.494786829	0.702247024	0.668717444	0.584429085	0.162904903	0.189851373	0.414119184	0.491512179	0.510805249	0.0362968	0.811762929	33	3551	306	270	190	281	382	68	694
0.735479653	0.476570636	0.576582551	0.570105672	0.66061604	0.945042014	0.370261788	0.776668489	0.533064127	0.240313545	0.481087416	0.348828107	0.791981339	0.257278264	0.314333379	34	3065	305	273	200	283	277	74	616
0.720028877	0.004052085	0.542921007	0.308584571	0.576482952	0.319337279	0.432618111	0.577819586	0.109321266	0.064939424	0.118503012	0.311290234	0.636542082	0.003113114	0.691365302	36	3128	294	248	190	270	359	73	546
0.78447032	0.982618213	0.445789903	0.715757728	0.670610905	0.62005657	0.262332022	0.838153422	0.768952727	0.172549933	0.599499285	0.233171776	0.614628792	0.916291654	0.094891392	30	2911	304	277	208	287	305	78	657
0.123054713	0.067486912	0.556070387	0.334746689	0.504670739	0.70189476	0.680377603	0.605767965	0.162474021	0.211023867	0.375146478	0.500170946	0.548720717	0.039226014	0.812221408	33	3571	307	271	191	282	377	68	667
0.052858125	0.06703157	0.530379415	0.31651324	0.362828702	0.632623434	0.621406674	0.494837075	0.156275094	0.138423055	0.387078881	0.448271811	0.356565654	0.04240356	0.793625772	32	3597	307	271	190	282	377	68	740
0.132277936	0.054071847	0.640413821	0.32934472	0.617751002	0.829235673	0.689000845	0.627679825	0.16887778	0.260999769	0.271328896	0.553902984	0.656677306	0.049762625	0.818574548	33	3589	308	272	191	283	362	68	655
0.530900955	0.015018187	0.280139744	0.623605609	0.21238099	0.255034029	0.512694001	0.486718297	0.09993694	0.08930783	0.409006268	0.216192648	0.486081719	0.007804162	0.800069749	36	3272	300	251	191	274	424	74	569
0.736226916	0.002861817	0.231787354	0.265482366	0.213780642	0.145191357	0.415032983	0.535304904	0.093909547	0.05126081	0.070802249	0.19144243	0.326019406	0.002655434	0.595261216	36	3120	292	246	189	268	427	76	558
0.532403409	0.016285531	0.310186803	0.632374048	0.244824633	0.287409246	0.512425363	0.494596362	0.100286096	0.088244282	0.428202569	0.229085639	0.525203526	0.007286845	0.793947041	36	3272	300	251	191	274	424	74	569
0.073194779	0.067591414	0.560377002	0.304354429	0.455846936	0.733944774	0.671390951	0.548521638	0.161554649	0.169578195	0.365066558	0.486844212	0.45530206	0.046684496	0.799166977	33	3591	306	271	190	282	378	68	732
0.540734053	0.014923266	0.315525234	0.609603941	0.246863529	0.275182903	0.509663224	0.493191034	0.09948273	0.086382225	0.401964664	0.230977118	0.523614466	0.006601216	0.797296822	36	3258	299	250	191	274	428	74	566
0.521862566	0.019374941	0.323983818	0.646557331	0.256378978	0.325999409	0.513928652	0.504753828	0.102399446	0.088221133	0.465758801	0.233145475	0.529497325	0.007611872	0.788192987	36	3272	300	251	191	274	424	74	569
0.061653566	0.060135063	0.5900684	0.31896773	0.465752631	0.707049966	0.670881927	0.541937172	0.162851155	0.166709065	0.323232353	0.498853296	0.430891216	0.047127053	0.801643312	32	3605	307	272	190	283	370	68	733
0.15750061	0.029076802	0.738259494	0.347649008	0.571474135	0.410729557	0.487635136	0.600493908	0.19832246	0.082119316	0.664187908	0.517377734	0.479702264	0.014947729	0.708558679	35	3340	301	265	190	275	321	68	741
0.545551419	0.012530267	0.356625944	0.56154561	0.2848849	0.259889424	0.507025898	0.504702389	0.100924246	0.086711235	0.367031127	0.247182205	0.541999578	0.005760598	0.814949691	36	3261	299	251	191	274	414	73	564
0.133984476	0.057224929	0.729424715	0.308173865	0.645717144	0.885343194	0.68686533	0.636691988	0.174431533	0.246056452	0.268429726	0.630133986	0.673876286	0.040936403	0.775048256	33	3573	308	272	191	283	352	67	660
0.687490463	0.980033755	0.460937768	0.66681391	0.635778606	0.677000403	0.26994586	0.851484418	0.747332454	0.166865364	0.549881876	0.248336777	0.541764736	0.846157849	0.112232745	30	2945	305	278	207	287	286	77	670
0.761183023	0.992205024	0.470523864	0.685206532	0.655086279	0.66997695	0.275117785	0.838942885	0.761767626	0.182687297	0.549585223	0.254265517	0.600376666	0.868989825	0.105233572	30	2936	305	278	208	287	295	77	649
0.706319928	0.982363105	0.462628871	0.672239959	0.638044357	0.677121937	0.27113843	0.850277662	0.749130428	0.168716952	0.548764229	0.250987738	0.551540971	0.848675191	0.110085703	30	2945	305	278	207	287	286	77	670
0.311197609	0.034426536	0.825356603	0.474356145	0.72094053	0.789405227	0.585711956	0.64344424	0.082628101	0.070879057	0.611384034	0.696408212	0.753163934	0.003241088	0.731932342	35	3405	303	253	191	277	306	67	623
0.747436404	0.992205024	0.466971189	0.681571603	0.646610618	0.671920598	0.273566693	0.84406513	0.761074722	0.178059459	0.550449073	0.255013496	0.581349313	0.86842525	0.104579866	30	2937	305	278	208	287	282	77	655
0.663614988	0.005470337	0.52721411	0.207921088	0.545364857	0.263773233	0.400749385	0.666917562	0.095543638	0.033816762	0.081538796	0.297914922	0.422141016	0.001711742	0.62093395	36	3101	288	241	185	264	383	71	629
0.745100379	0.008081749	0.527528644	0.330402851	0.560549736	0.319803268	0.422217458	0.580485106	0.133604571	0.073276706	0.179133728	0.298255384	0.683094084	0.00568336	0.618164539	35	3106	296	250	193	272	353	74	545
0.742472529	0.008625819	0.549183011	0.337760955	0.577794373	0.340167612	0.423912168	0.582816362	0.13504298	0.074340604	0.190408558	0.306193233	0.702254057	0.005841155	0.616373599	35	3106	296	250	193	272	353	74	545
0.028697735	0.010915923	0.453089982	0.166956812	0.148204476	0.17707023	0.085945129	0.290643513	0.158079565	0.022467595	0.419222891	0.233398929	0.115350172	0.007609376	0.608273149	35	3338	298	261	187	272	374	68	879
0.349297762	0.045585275	0.804879308	0.459781945	0.691421628	0.758744776	0.525599599	0.666744292	0.101888806	0.057045098	0.610182881	0.611369729	0.699811459	0.003727921	0.674765289	35	3328	303	254	193	277	309	67	639
0.779538214	0.988105357	0.463197708	0.681812823	0.652965426	0.770056307	0.278329253	0.837045193	0.780128241	0.214455858	0.474259794	0.259475917	0.630854666	0.903640151	0.105348974	30	2940	306	279	208	288	284	77	648
0.187763557	0.02655473	0.744797647	0.338210791	0.648702383	0.95939976	0.686420858	0.593224704	0.075875424	0.106869057	0.243023813	0.619159639	0.736925006	0.006985813	0.787061512	33	3557	308	258	192	283	353	67	624
0.079727739	0.023683008	0.682626963	0.288845599	0.344153851	0.697053134	0.254144877	0.448279113	0.086529642	0.017524505	0.540877044	0.362156153	0.284202307	0.00274443	0.682416916	35	3324	301	251	190	275	337	68	781
0.101426445	0.021702521	0.601202488	0.57950139	0.05919138	0.487728596	0.792045891	0.451955467	0.133181781	0.714577198	0.212449998	0.456811696	0.726564646	0.309048682	0.25347349	28	3820	309	277	184	288	309	70	600
0.121598333	0.034924679	0.72226876	0.511636555	0.166174576	0.598762095	0.807680428	0.537068486	0.138321131	0.574306309	0.227535352	0.734064937	0.761128545	0.151283577	0.461364865	29	3773	309	276	190	287	298	68	585
0.505916417	0.031724922	0.672310948	0.644435048	0.631950855	0.694884837	0.51976651	0.579254746	0.109781757	0.086677007	0.613394856	0.419001609	0.781099319	0.005330232	0.784165204	36	3285	302	253	193	276	362	70	579
0.098692715	0.027060879	0.626567364	0.530387104	0.124137126	0.401506454	0.83362031	0.528449953	0.130715951	0.559687257	0.276907504	0.625889599	0.680628002	0.168323502	0.431798488	29	3781	308	275	184	286	341	69	618
0.866583884	0.449312985	0.562557697	0.657791018	0.665991008	0.685632885	0.326464504	0.73879081	0.384747744	0.079748839	0.555300176	0.266821653	0.785575688	0.177134544	0.154844806	32	2982	304	263	209	285	335	76	599
0.293525219	0.005734307	0.734895229	0.167068794	0.605599582	0.489214659	0.418858081	0.687534928	0.083654061	0.019721856	0.130387142	0.531307399	0.357032388	0.000989066	0.637005389	36	3202	294	246	187	269	322	67	688
0.716798067	0.012874528	0.631092548	0.373322546	0.637025476	0.398112297	0.436178565	0.585567772	0.141602024	0.07811439	0.262892663	0.337052613	0.767337322	0.006487216	0.616682231	35	3123	297	251	194	273	360	73	544
0.824774563	0.553125978	0.557887971	0.639454484	0.66478771	0.684050381	0.319080234	0.757732153	0.392912954	0.065407895	0.554875195	0.258924454	0.750073493	0.191111445	0.132752389	32	2981	304	264	209	285	336	76	621
0.097433031	0.019167269	0.621767044	0.604660034	0.040675685	0.443439275	0.589419842	0.397381216	0.12764883	0.740015268	0.210866809	0.321373582	0.736853898	0.305108339	0.202853054	27	3839	309	277	184	288	315	70	581
0.098209426	0.023226378	0.644657969	0.585751235	0.043663576	0.460787028	0.64033705	0.41310209	0.12900044	0.700761199	0.211785361	0.37665838	0.711773336	0.288099438	0.223967642	27	3836	309	277	185	288	319	69	590
0.171450794	0.016400473	0.564161658	0.263311833	0.440126479	0.449342191	0.480762094	0.521736741	0.061414205	0.036378246	0.330376625	0.495186388	0.378327638	0.002856914	0.597201467	35	3341	289	239	178	263	406	67	786
0.038381733	0.029037032	0.485381722	0.430549383	0.166255996	0.293881565	0.682767689	0.516917884	0.122876942	0.251644492	0.442936331	0.54871428	0.328944772	0.081369288	0.40112102	29	3739	306	272	182	283	362	68	719
0.018795405	0.003113169	0.153716087	0.081902921	0.017675675	0.124541745	0.051487826	0.193948656	0.057157297	0.005321676	0.160435349	0.131764874	0.024008606	0.001675375	0.291537315	35	3326	293	244	182	267	463	67	905
0.512541175	0.03427735	0.806155026	0.550830483	0.718803942	0.775041401	0.518904567	0.614549398	0.11444401	0.08710847	0.612083912	0.58455044	0.860070527	0.004521162	0.71840775	36	3273	302	253	193	276	316	68	569
0.632354975	0.030561833	0.742215693	0.487918913	0.721839726	0.716459811	0.470963806	0.616947174	0.142035887	0.086926676	0.495022357	0.427828789	0.875762522	0.007220153	0.655269444	35	3186	300	253	195	276	312	71	551
0.128765151	0.01692594	0.434939861	0.252575934	0.199987337	0.359193891	0.418156505	0.465624332	0.083877541	0.022192834	0.419791609	0.323970318	0.200329512	0.00378473	0.667969644	35	3319	299	250	189	273	415	68	736
0.086430967	0.059217475	0.577966571	0.366489708	0.50932318	0.515719593	0.696555614	0.651218235	0.15069063	0.236679912	0.310137689	0.582692981	0.471492589	0.051667195	0.720808685	31	3650	307	272	190	283	379	67	675
0.118532695	0.019122398	0.625793993	0.542199612	0.117178015	0.355992913	0.841617048	0.456942707	0.138235688	0.716310024	0.258272678	0.631804228	0.767857492	0.188078344	0.455407768	29	3781	308	276	184	287	344	69	576
0.101355396	0.02371248	0.646443903	0.559623837	0.051018119	0.485674471	0.75470525	0.422345459	0.131976902	0.697461843	0.211822733	0.454216897	0.715851903	0.287984669	0.266624689	28	3826	309	277	185	288	329	69	589
0.046580922	0.062520862	0.575500906	0.275495499	0.354198426	0.63119185	0.621255934	0.505090833	0.155291304	0.142642468	0.345359683	0.57109952	0.348490477	0.043254029	0.701970935	32	3626	307	272	190	283	378	66	747
0.353479832	0.024088169	0.763274848	0.496546388	0.646962285	0.725860178	0.610668242	0.542156458	0.07855849	0.097227201	0.556750417	0.618479729	0.783421338	0.004928304	0.808779716	35	3423	303	253	190	278	350	67	584
0.346893191	0.0298333	0.770576656	0.480374187	0.64554882	0.783246338	0.617815256	0.53352809	0.083813824	0.112880625	0.424594283	0.614430904	0.823816955	0.00551541	0.802525282	35	3433	305	255	191	279	342	67	576
0.153935984	0.0147029	0.225069523	0.307066977	0.086248443	0.177815586	0.469544649	0.448381186	0.077120326	0.027247805	0.40856421	0.17952536	0.136250943	0.0062388	0.729260862	35	3330	299	249	188	273	449	70	732
0.108338542	0.015930902	0.69475615	0.528435171	0.077434666	0.773867249	0.894840002	0.442591369	0.14571391	0.770924628	0.153362453	0.716671705	0.845700264	0.247823089	0.325986683	28	3805	310	278	186	289	316	68	575
0.239355206	0.072009973	0.807310164	0.363143444	0.698860228	0.852302372	0.632355571	0.599651694	0.177908763	0.211770982	0.469589472	0.710421324	0.762461483	0.024680348	0.728674352	34	3475	305	269	191	280	325	66	627
0.116611615	0.01249223	0.703894913	0.499951094	0.114433102	0.641514421	0.862146378	0.441618979	0.145714462	0.78151089	0.162139148	0.736228645	0.823553085	0.19864288	0.437084079	29	3787	310	277	186	288	321	68	558
0.595100999	0.765459776	0.577259243	0.446780592	0.636670887	0.924507797	0.340360641	0.813893735	0.607614815	0.164380059	0.350187361	0.321612746	0.692710996	0.387426585	0.203441232	33	3052	307	276	208	286	278	73	645
0.104000852	0.0220461	0.68866992	0.52436173	0.064445138	0.714734972	0.834499061	0.452783585	0.142695904	0.725625813	0.168972209	0.619769871	0.718472004	0.26029256	0.282973439	28	3817	310	278	186	289	307	68	590
0.478289366	0.077099547	0.767857373	0.471835732	0.671066344	0.8624295	0.449743837	0.697424233	0.197926179	0.073491916	0.62818712	0.53208369	0.697979629	0.014966163	0.570013762	35	3212	303	256	197	279	290	68	613
0.833435237	0.633976817	0.505899787	0.690046906	0.646237195	0.636461914	0.319522649	0.746980846	0.419927686	0.073933139	0.468903959	0.243151203	0.728409648	0.238270327	0.123563051	31	2984	305	265	210	286	346	77	609
0.847931027	0.620802402	0.518859982	0.67689234	0.651292145	0.686408937	0.324513346	0.739190102	0.410622209	0.075697243	0.453533381	0.249994546	0.766193032	0.232987702	0.127224326	31	2984	305	265	210	286	346	77	609
0.850517273	0.598972917	0.516397357	0.688841164	0.650117755	0.692524254	0.323858768	0.738377988	0.420053273	0.079932235	0.413011134	0.249250978	0.761892915	0.237170652	0.126520887	31	2985	306	265	210	286	343	77	598
0.354527295	0.0362214	0.327423185	0.493566543	0.175484121	0.363120735	0.556209087	0.510145307	0.086939164	0.068750709	0.540499926	0.298719913	0.368069887	0.00922967	0.770561159	35	3369	303	253	192	277	436	69	611
0.122999519	0.041344292	0.781008303	0.364663601	0.71246326	0.907245219	0.71309334	0.696622193	0.173359752	0.385145754	0.135421962	0.74918896	0.89419347	0.079183899	0.591362059	31	3676	311	276	193	287	322	66	628
0.090782531	0.017147247	0.701210141	0.359519094	0.570975006	0.907345593	0.709045589	0.714156091	0.168087348	0.442733586	0.137861922	0.674012899	0.849246562	0.082163915	0.669924557	31	3693	311	276	187	287	339	67	673
0.24090378	0.028881615	0.54911238	0.37804234	0.39532432	0.698768735	0.604467511	0.551059365	0.071974687	0.06530752	0.599733174	0.502646565	0.493605316	0.005016859	0.78525877	34	3440	303	252	189	277	398	67	641
0.475972235	0.013362391	0.557367325	0.308716685	0.500893772	0.422169328	0.480368763	0.614990234	0.084605455	0.050518528	0.266496897	0.4225972	0.496630788	0.00266406	0.713631809	36	3224	292	243	184	267	388	69	621
0.066615477	0.059915964	0.761561692	0.287808955	0.583370209	0.796910942	0.681420982	0.609293878	0.164402112	0.180546179	0.299970508	0.694046617	0.526984811	0.048059739	0.740252554	32	3616	307	272	190	283	336	66	736
0.404607385	0.030906763	0.643349826	0.524767756	0.561727047	0.8720541	0.589687884	0.496724963	0.113942377	0.136549905	0.257926196	0.49611488	0.876967728	0.009956229	0.733762264	35	3377	307	257	195	281	378	69	557
0.152025476	0.057864744	0.772508562	0.283662051	0.631617606	0.841123521	0.634898961	0.591297507	0.172093689	0.187946692	0.376834124	0.729105353	0.618730843	0.030339021	0.702872455	33	3520	307	270	191	281	342	65	642
0.021478208	0.028014429	0.472069323	0.326936424	0.233415455	0.420729458	0.394633234	0.462490946	0.135410607	0.15755415	0.419352084	0.489813536	0.23845461	0.058595534	0.449922413	30	3693	306	272	183	283	370	67	796
0.109890454	0.01610546	0.718780458	0.409072012	0.599445403	0.926401854	0.714583158	0.71334058	0.168953836	0.499328673	0.12747252	0.712992311	0.951865315	0.081316903	0.667384505	30	3691	311	276	187	287	325	67	630
0.710210562	0.998432994	0.500692964	0.603130281	0.654693663	0.742751539	0.286551535	0.834868789	0.739973247	0.13740553	0.452299595	0.264404595	0.640357137	0.836034894	0.087756976	31	2960	306	278	212	287	291	76	655
0.114061736	0.014064107	0.702529013	0.534333229	0.093962431	0.955269158	0.870639741	0.493268341	0.150963753	0.765904844	0.12867038	0.781807244	0.967781782	0.210454389	0.397591382	28	3793	311	278	187	289	276	68	572
0.700193644	0.998432994	0.499203086	0.6008178	0.652204156	0.747199237	0.285906523	0.83666867	0.73897779	0.135229498	0.452803254	0.263697445	0.632389009	0.835998893	0.087673292	31	2961	306	278	212	288	284	76	655
0.074632689	0.064137854	0.763543367	0.287308246	0.574851274	0.823197484	0.676607072	0.591309547	0.172844291	0.168503553	0.281174868	0.684881628	0.522121668	0.045062862	0.712782204	32	3588	308	272	192	283	337	66	720
0.062804662	0.054737866	0.752501547	0.277840078	0.517575622	0.806917369	0.673751593	0.556470215	0.168246418	0.155510724	0.281800091	0.656979263	0.469555736	0.04269246	0.727729797	32	3591	308	272	191	283	343	66	729
0.026868068	0.023309475	0.544569671	0.314184904	0.292598516	0.644465029	0.469432503	0.503195703	0.156544313	0.204762802	0.250445098	0.528093934	0.28684485	0.070751585	0.542268932	30	3692	309	275	185	286	359	67	775
0.124747567	0.017038079	0.729165018	0.415605456	0.63098979	0.9224599	0.717202187	0.70063132	0.170125619	0.526475251	0.126472324	0.724305153	0.965960383	0.080876797	0.670857072	30	3690	311	276	187	287	325	67	625
0.153798789	0.042605057	0.797713578	0.37683177	0.710349143	0.846168041	0.71951443	0.672095239	0.174662441	0.459448069	0.14722535	0.77808553	0.849490821	0.079115726	0.601464868	31	3676	310	276	192	287	331	66	604
0.15083532	0.00030904	0.085075535	0.037033319	0.022749728	0.031622343	0.17996116	0.359654248	0.049735885	0.005929958	0.011340651	0.105876356	0.02017842	0.000529195	0.158014521	36	3136	282	235	177	257	492	69	784
0.674726069	0.028908588	0.436772913	0.468142807	0.392538339	0.391823828	0.44014582	0.570340931	0.144714952	0.073554367	0.400610268	0.26182884	0.599630952	0.008955414	0.59770596	35	3153	299	252	195	275	416	73	576
0.074995302	0.056807034	0.633857012	0.289570987	0.499637008	0.652652681	0.675269485	0.588204861	0.160125315	0.192000404	0.303808063	0.655519485	0.4600555	0.049584217	0.72446084	32	3622	308	272	190	283	371	66	701
0.238638699	0.070291303	0.735363245	0.391708314	0.595975757	0.995304227	0.544820487	0.62275368	0.104576841	0.057972617	0.349716067	0.670199096	0.620117605	0.006801111	0.561068475	35	3383	306	256	194	280	366	65	660
0.061327275	0.066406302	0.701866686	0.280248582	0.482560277	0.728589296	0.670551658	0.533427	0.170423895	0.148238495	0.319452375	0.631063104	0.432975203	0.043365542	0.716513753	32	3586	307	272	191	283	357	66	736
0.108242184	0.016283961	0.722519755	0.404871076	0.594858289	0.913482249	0.714441538	0.714927793	0.168730661	0.494860709	0.127542302	0.722293437	0.951390624	0.08000236	0.659560382	30	3694	311	276	187	287	325	67	643
0.16568163	0.066269651	0.758146107	0.293771923	0.62308532	0.754746616	0.621763825	0.584513187	0.173685506	0.177888021	0.468752503	0.71945101	0.593624473	0.028407177	0.703073084	33	3501	306	269	191	280	343	65	644
0.629631102	0.055615995	0.551774442	0.611649632	0.560294032	0.659350395	0.463331819	0.579312801	0.160117194	0.09450981	0.576411426	0.310658693	0.777095556	0.013273535	0.618036807	35	3192	303	256	197	279	373	72	566
0.15098913	0.043900389	0.802953959	0.36767453	0.737481713	0.890298784	0.711309433	0.681652427	0.176504016	0.436766058	0.140939057	0.804077506	0.891036451	0.076592021	0.575169861	31	3672	310	276	192	287	325	66	608
0.643854678	0.976017475	0.558221519	0.510930896	0.676809847	0.769643843	0.315984577	0.810135365	0.670149148	0.137500703	0.385267764	0.280842572	0.709390163	0.600672841	0.12719281	32	3010	307	277	210	287	303	74	656
0.646058023	0.976017475	0.558653593	0.511847675	0.676067472	0.77082634	0.317030162	0.809759796	0.669119358	0.138455674	0.385081172	0.282459855	0.710005939	0.600672841	0.127955616	32	3010	307	277	210	287	303	74	656
0.171572268	0.075290993	0.812081516	0.294314474	0.718822956	0.896069586	0.643506229	0.638092041	0.179783538	0.217098072	0.376630157	0.793869197	0.725065053	0.031331319	0.689711869	33	3520	306	270	191	281	309	65	656
0.138995633	0.073962137	0.652727306	0.295762658	0.510816813	0.88906616	0.596449733	0.560397565	0.186395392	0.145369112	0.44657886	0.656673789	0.498136759	0.028034842	0.65128386	34	3473	306	269	191	280	365	65	691
0.151976481	0.040600143	0.812444508	0.356851131	0.739484787	0.952382624	0.698873878	0.680116296	0.180022568	0.421305209	0.126760602	0.833703399	0.973171413	0.071261428	0.563256025	31	3664	311	276	193	287	319	65	612
0.181299433	0.069928661	0.81127131	0.337144047	0.594544411	0.996178746	0.505360305	0.614723086	0.105010383	0.045500271	0.353381574	0.704443634	0.57336545	0.005899611	0.514704585	35	3382	306	256	194	280	350	64	693
0.098778374	0.02453536	0.66422838	0.50868535	0.092153288	0.794786036	0.861824632	0.559817314	0.150144055	0.662337005	0.170273751	0.76567471	0.574971855	0.229636967	0.362327397	28	3793	310	278	186	288	267	68	612
0.123163253	0.017622646	0.712912858	0.471161991	0.162309989	0.816226482	0.798263252	0.555346549	0.15046531	0.690504014	0.165873483	0.816773951	0.705234468	0.159939334	0.428016841	29	3768	310	277	186	288	279	67	583
0.167874873	0.070291303	0.827988982	0.286233455	0.587947786	0.98852241	0.505362213	0.606331944	0.104069501	0.043121483	0.356728643	0.70945251	0.560110569	0.005556085	0.515218258	34	3385	306	256	194	281	339	64	700
0.11670737	0.025237452	0.731079638	0.450359315	0.22783795	0.714663625	0.75158155	0.619106948	0.147927091	0.566530466	0.207398191	0.844233513	0.656646729	0.112448946	0.427629858	29	3749	309	276	186	287	286	66	614
0.810431302	0.9803617	0.538556457	0.613433778	0.679443479	0.800105751	0.329028457	0.791715503	0.706506133	0.201837331	0.356285304	0.309291273	0.771554589	0.721428692	0.120198853	31	2996	307	278	211	288	284	75	606
0.195776463	0.065760419	0.804694891	0.288223863	0.619326293	0.977561593	0.533257246	0.629572153	0.103024706	0.051840376	0.338014662	0.700173199	0.60116601	0.006427082	0.545435667	34	3396	306	256	194	281	360	65	683
0.092461601	0.022878498	0.705728114	0.424876869	0.274207145	0.729602039	0.725306153	0.670943201	0.148383126	0.486684591	0.213171452	0.82830143	0.575159371	0.096964821	0.422553301	29	3739	309	276	185	287	286	66	634
0.133673027	0.075501859	0.801572382	0.276635349	0.688352883	0.892552137	0.640218914	0.639255762	0.179042444	0.183911771	0.372184068	0.78114593	0.656674564	0.032211468	0.676128387	33	3525	307	271	191	281	303	65	670
0.779963315	0.969066679	0.520005286	0.619412959	0.686230004	0.784042358	0.322009057	0.792057216	0.696814358	0.188141137	0.358824223	0.287623823	0.765422225	0.726593733	0.117540449	31	2997	307	278	211	288	299	76	627
0.225687385	0.049494784	0.67760694	0.324514776	0.532203078	0.973836005	0.596971214	0.578563929	0.094230428	0.074260123	0.307779849	0.632882893	0.626597822	0.00880649	0.632892251	34	3441	307	257	193	281	372	66	635
0.805032492	0.973164141	0.546903849	0.589029908	0.694634676	0.782861114	0.332503587	0.780321181	0.681741953	0.186596453	0.362744272	0.302989662	0.809402466	0.687293351	0.125874385	32	3005	307	277	211	287	299	75	618
0.673982739	0.968172848	0.561888635	0.514440119	0.674205363	0.808552444	0.320306093	0.80764991	0.669822872	0.147270888	0.357841015	0.290542036	0.727472961	0.597396612	0.129350692	32	3013	307	277	210	287	297	74	654
0.167686209	0.079679273	0.807489693	0.289140582	0.691640019	0.903663933	0.626006246	0.616868734	0.185639963	0.196508452	0.398550779	0.786832035	0.676701307	0.030597562	0.672372162	33	3502	306	270	191	280	313	65	698
0.14296101	0.044327613	0.810077846	0.358715147	0.74937892	0.90810132	0.701503515	0.694380224	0.175712094	0.418959051	0.140917331	0.837976754	0.888205469	0.079539083	0.543205738	31	3674	311	276	193	287	313	65	614
0.141666487	0.065111645	0.757199347	0.284641027	0.602190971	0.762279212	0.609234214	0.569038749	0.175223306	0.150967941	0.491336733	0.717612267	0.55139035	0.025714364	0.678453684	33	3482	305	268	190	279	360	65	705
0.595760763	0.517516315	0.495259821	0.508681536	0.575572193	0.585164726	0.280531198	0.753472388	0.426957548	0.059251107	0.38250339	0.213430658	0.528208017	0.252431959	0.112993166	31	2990	306	265	210	286	335	76	659
0.839419603	0.979896784	0.540215433	0.636247277	0.706334412	0.708871543	0.337990373	0.760832131	0.690608978	0.213160157	0.385947794	0.302912861	0.827202499	0.705803692	0.131100282	31	3003	306	277	210	287	304	75	597
0.838177443	0.981352389	0.544395924	0.633722782	0.704975188	0.702873826	0.338093251	0.761964023	0.68661803	0.20913291	0.396012723	0.304646641	0.82233417	0.692679405	0.13244611	31	3003	306	277	210	287	304	75	597
0.412900716	0.052931212	0.833975613	0.378321618	0.671788156	0.966735601	0.570444882	0.578810513	0.122640625	0.104379974	0.265119195	0.685124576	0.85883075	0.007528646	0.59371841	34	3364	307	258	196	282	342	66	592
0.542348623	0.050953683	0.830938458	0.499062538	0.709707975	0.92854774	0.50051415	0.638418972	0.166031778	0.107460931	0.625632048	0.682661831	0.84675473	0.010726743	0.598015785	35	3246	303	255	195	278	299	67	562
0.525396168	0.030362954	0.384373546	0.502142012	0.239589408	0.440568835	0.511011243	0.509239137	0.10909038	0.079859719	0.554300606	0.293602943	0.503578126	0.011504114	0.756451786	35	3267	301	252	193	276	425	70	585
0.38207671	0.050433956	0.853934407	0.329553276	0.720593274	0.996823072	0.561012566	0.616441488	0.125929013	0.09810739	0.217222229	0.770071507	0.870665312	0.006567846	0.519643188	34	3381	308	259	197	283	321	65	603
0.776705742	0.960790098	0.574317992	0.541171968	0.694068789	0.810618162	0.333376884	0.783127546	0.672970235	0.180655047	0.347861588	0.307135046	0.805617809	0.608325064	0.135922015	32	3009	307	277	210	287	303	74	625
0.175240785	0.053967562	0.629383862	0.29975912	0.440849841	0.963473141	0.582827926	0.581282735	0.090612851	0.057862084	0.337128639	0.624866545	0.503275335	0.008648517	0.597680569	34	3443	306	256	193	281	389	65	677
0.139156803	0.040578779	0.80367595	0.386904508	0.742699981	0.886277318	0.701877534	0.695015967	0.175225914	0.427024454	0.136808798	0.8322649	0.897938192	0.074468352	0.552434623	30	3677	311	276	193	287	316	65	617
0.064612493	0.026772471	0.666717172	0.416338474	0.373885781	0.616030753	0.709813118	0.687509954	0.148965508	0.366410613	0.253315389	0.716132522	0.530278265	0.092778899	0.501879454	29	3720	308	275	185	286	315	67	681
0.424502015	0.154289275	0.360779732	0.302602619	0.330878168	0.218626484	0.211172014	0.645327032	0.30238238	0.019410133	0.327787846	0.14098078	0.225604564	0.067813337	0.112751633	31	2941	296	256	202	277	387	76	752
0.159498513	0.058260299	0.607556581	0.295784473	0.398364097	0.959229231	0.571033716	0.557884216	0.09353698	0.051371716	0.354866862	0.59300518	0.45342645	0.009926116	0.584177375	34	3430	306	256	193	281	390	65	695
0.199794054	0.044619545	0.707628608	0.305506617	0.572702348	0.98256135	0.601738453	0.580798924	0.099246174	0.080229282	0.283247858	0.682217419	0.634434342	0.009176494	0.620303512	34	3463	307	257	193	281	369	65	650
0.139386237	0.044297453	0.809643328	0.339086056	0.724741101	0.83476609	0.693939924	0.682291627	0.174652949	0.366778374	0.162830129	0.820694625	0.711740494	0.063255623	0.614648879	31	3653	310	275	192	286	321	65	624
0.420159847	0.027310876	0.851562381	0.344790936	0.725755394	0.999351978	0.57770288	0.561504126	0.133768484	0.133187339	0.177603498	0.745757461	0.934136271	0.008400223	0.543611109	34	3362	309	259	198	283	318	66	556
0.170275927	0.070291303	0.836932063	0.272457898	0.618038177	0.996231377	0.514287233	0.619408309	0.102486029	0.045185085	0.356469989	0.727767408	0.591760814	0.0063937	0.522527933	34	3395	306	256	194	281	333	64	693
0.137278318	0.016261211	0.756784141	0.40611735	0.727679014	0.921131611	0.717032969	0.69513309	0.174051851	0.53858155	0.125954941	0.785257757	0.973101139	0.073713429	0.668386936	30	3679	311	276	187	287	319	66	620
0.491505742	0.030924283	0.40982154	0.619484603	0.300164938	0.683940709	0.551629305	0.448383063	0.123514116	0.138033688	0.469718724	0.294513196	0.735111356	0.020241998	0.750177145	35	3294	303	254	194	278	411	71	539
0.104953565	0.114864595	0.783731461	0.251903504	0.481374323	0.965417981	0.447647065	0.524429858	0.220611513	0.080460742	0.44995752	0.660112321	0.463004887	0.030316604	0.512733817	34	3385	306	270	194	281	330	65	753
0.142405525	0.050417781	0.810619295	0.351180971	0.747732401	0.827072561	0.699130237	0.693297625	0.177440748	0.416763932	0.16380778	0.839431286	0.74099046	0.07946185	0.564418674	31	3671	310	276	192	287	314	65	618
0.214821503	0.049366917	0.838079572	0.29887116	0.675599158	0.99697727	0.563886166	0.650895715	0.103585541	0.064020157	0.280123234	0.732428014	0.711481988	0.007603609	0.577219069	34	3412	307	257	194	282	330	65	664
0.398973703	0.050418209	0.854318738	0.330556393	0.727929175	0.99958241	0.55227536	0.631855071	0.130152166	0.098695971	0.217075348	0.785701931	0.86904496	0.007307427	0.505481064	34	3366	308	259	197	283	303	65	597
0.205884457	0.049216501	0.833488047	0.292750835	0.661238909	0.996055782	0.561059833	0.641583085	0.101174779	0.063008659	0.280342191	0.731644511	0.690709293	0.00792216	0.570682824	34	3420	307	257	194	282	327	64	663
0.097785205	0.018707471	0.737108588	0.381110698	0.57348752	0.935466826	0.713712156	0.730741322	0.176311433	0.501514077	0.130201444	0.781686664	0.941025734	0.091915302	0.606950223	30	3698	311	277	187	288	312	66	646
0.077891327	0.094811626	0.586841047	0.231661946	0.322848827	0.733987629	0.492270708	0.441360831	0.197398156	0.100120902	0.42701447	0.587975919	0.333884925	0.04189216	0.556487381	33	3474	306	270	192	281	389	64	762
0.052575771	0.0200064	0.662822723	0.380151361	0.330405474	0.801095486	0.70382309	0.667880297	0.159164265	0.353070706	0.172509387	0.70870769	0.433411628	0.105805539	0.541161656	29	3720	310	276	186	287	293	67	704
0.304204702	0.12455029	0.816568077	0.306822062	0.704496205	0.992638648	0.546075165	0.670590281	0.25840807	0.18532379	0.256440192	0.775786579	0.78290838	0.036452178	0.487850964	34	3376	308	272	197	283	297	65	643
0.220404238	0.048837949	0.843332946	0.295614392	0.668456793	0.994788408	0.562685132	0.631417751	0.099649042	0.06764999	0.277343929	0.744363129	0.716570735	0.007682825	0.572510362	34	3429	307	257	194	282	329	64	649
0.159452483	0.049961235	0.704846144	0.287508786	0.541181982	0.980645657	0.579168618	0.581745505	0.094626151	0.055185806	0.30281955	0.660549283	0.550963461	0.008958028	0.57930851	34	3443	307	257	193	281	369	65	686
0.177542493	0.06611041	0.828393281	0.290322602	0.656910479	0.994677901	0.54635179	0.639733553	0.105330825	0.050564561	0.343024462	0.726175368	0.64516741	0.006584027	0.556197941	34	3396	306	257	194	281	317	65	698
0.146635622	0.089542598	0.751679063	0.262830198	0.605870724	0.847651601	0.587785065	0.591892958	0.212445527	0.160625413	0.335753232	0.703469336	0.572117448	0.039701696	0.601799369	33	3464	307	271	193	282	353	65	683
0.23173441	0.044539846	0.840222955	0.306787759	0.674129725	0.992919803	0.585661471	0.622257948	0.104046315	0.078442164	0.259496957	0.740081251	0.742935181	0.008929859	0.594084382	34	3438	307	258	194	282	343	65	653
0.071185902	0.024417987	0.697380543	0.370318294	0.439143389	0.826308489	0.70861125	0.742560029	0.165635794	0.402504534	0.170374513	0.743135035	0.513690472	0.109409057	0.59101212	30	3708	310	276	187	287	291	67	677
0.384487748	0.134145305	0.779609323	0.368622452	0.656173825	0.820043027	0.536011338	0.629422188	0.269969076	0.19734247	0.41455555	0.650406659	0.758453727	0.035999835	0.57390511	34	3335	307	271	196	281	340	66	622
0.101169549	0.061150979	0.775139868	0.305281997	0.630975485	0.682250857	0.642236769	0.648590147	0.172756985	0.221277937	0.260754108	0.77246803	0.532392263	0.046455689	0.673858523	31	3608	308	273	191	284	354	64	691
0.123841353	0.021411253	0.766281128	0.396848887	0.626702785	0.952006936	0.714811862	0.722081482	0.179740414	0.54256165	0.128220826	0.811560333	0.960098565	0.093072802	0.632158935	30	3693	311	277	188	288	301	66	630
0.112934247	0.07003355	0.782495677	0.313454837	0.643002331	0.670048356	0.642978668	0.657634556	0.175296798	0.227155417	0.268599957	0.776074827	0.559498906	0.046578832	0.662439883	31	3601	308	273	192	284	347	64	670
0.794776678	0.244270325	0.700422585	0.508061647	0.701790392	0.864639282	0.399035722	0.662685037	0.324661613	0.109973684	0.381934345	0.39204362	0.924446285	0.080942139	0.233524412	33	3059	306	263	207	285	308	72	553
0.116549343	0.091026962	0.738105178	0.255911648	0.546412647	0.775608122	0.593855858	0.546543956	0.204712138	0.138691366	0.361788154	0.686900675	0.514059484	0.03937161	0.60575527	33	3472	307	271	193	282	346	65	707
0.128068879	0.05081762	0.679953337	0.279462636	0.580280185	0.735790133	0.642088592	0.619600832	0.179900229	0.246155977	0.217534795	0.737569809	0.554481149	0.050126646	0.655622065	32	3586	309	273	192	284	371	64	658
0.11531058	0.015179118	0.731186032	0.497126967	0.100539871	0.660186708	0.865471661	0.473982513	0.142732143	0.750306785	0.199025244	0.869687676	0.7368958	0.190657407	0.307707518	28	3794	309	277	185	288	282	66	558
0.108700871	0.029870404	0.715423942	0.470269829	0.227851734	0.567390025	0.748569489	0.630758524	0.141107947	0.515749335	0.268808186	0.8414855	0.629948854	0.119887434	0.400558531	29	3747	308	275	185	286	281	66	619
0.121107593	0.021251202	0.735319972	0.49691239	0.144456595	0.652537525	0.815297484	0.535504758	0.146116853	0.676508367	0.209607825	0.864699543	0.691718936	0.153047249	0.375174314	28	3773	309	277	186	288	277	66	577
0.331175029	0.048819315	0.370162606	0.29685384	0.197504476	0.325649858	0.440383852	0.606708586	0.126634195	0.036297411	0.548823595	0.289829969	0.261900425	0.011519362	0.569517374	34	3215	300	252	193	275	426	68	672
0.667605698	0.07301715	0.807800829	0.429445267	0.709411025	0.835233808	0.452898711	0.64789778	0.176613078	0.082988895	0.61792177	0.582148254	0.872790813	0.012697358	0.474923521	34	3162	303	256	199	279	300	68	559
0.221271753	0.142356023	0.784630835	0.319953769	0.674092531	0.88133955	0.533499479	0.671437979	0.251774967	0.13619864	0.438938439	0.656540751	0.660349846	0.037538111	0.562277913	34	3357	306	270	195	281	318	66	680
0.123873331	0.029914189	0.719872653	0.508480072	0.191851839	0.551795721	0.771499574	0.589893103	0.144085199	0.599560261	0.268073529	0.856480122	0.659503818	0.131319359	0.381301016	28	3761	308	276	185	287	282	66	595
0.110647023	0.011743833	0.720821559	0.509933114	0.070498481	0.878427923	0.899003565	0.447367042	0.151856989	0.831624329	0.147803634	0.837567627	0.859189451	0.263121814	0.292337894	28	3808	311	279	187	289	264	67	546
0.040290136	0.041789241	0.630130887	0.40494585	0.24553439	0.379545003	0.69478637	0.608098865	0.137583867	0.254236072	0.425535411	0.714839339	0.368161738	0.092958026	0.428779125	29	3724	306	274	184	284	289	67	737
0.118317664	0.017301381	0.723304093	0.498503625	0.113675341	0.672482729	0.842877686	0.508957922	0.14565298	0.730559468	0.200790524	0.871800423	0.69397974	0.185125276	0.339997023	28	3784	309	277	185	288	270	66	566
0.154056519	0.020507228	0.78891629	0.396519899	0.746652126	0.933077574	0.702323318	0.683620274	0.185711503	0.588751972	0.126786023	0.843585014	0.979761958	0.085334599	0.65360415	30	3677	311	277	188	288	316	65	605
0.1131479	0.023272162	0.695917249	0.518933773	0.091252066	0.583441257	0.870030284	0.507481873	0.144219443	0.712011337	0.217403308	0.830572903	0.673668265	0.219441101	0.311902404	28	3791	309	277	185	287	269	67	581
0.475030661	0.093373001	0.802488565	0.331895292	0.675419152	0.731945157	0.435873628	0.706383586	0.190521315	0.058991566	0.524532914	0.587858677	0.663939655	0.011999847	0.472659886	34	3182	302	255	197	278	304	67	663
0.781977236	0.177623063	0.710385919	0.504005969	0.707714736	0.728586555	0.411764979	0.621926069	0.308912486	0.120639876	0.393617749	0.387646317	0.92979753	0.074374303	0.267251551	32	3073	306	263	207	285	318	72	524
0.205708772	0.058545846	0.721858442	0.29329583	0.584258676	0.802294195	0.590484798	0.591737986	0.095629469	0.069459401	0.344937593	0.68273145	0.594301522	0.010856315	0.610557854	33	3448	306	257	193	282	371	65	661
0.10907127	0.011658703	0.718857765	0.538702667	0.066591285	0.756991148	0.884535611	0.429213822	0.147425845	0.832348228	0.157568365	0.809963644	0.781350434	0.267352641	0.267897606	27	3806	310	278	186	289	275	67	553
0.163647667	0.052963104	0.823601544	0.369311899	0.740458548	0.725061238	0.664253235	0.668919206	0.184734032	0.421645999	0.157892257	0.852032661	0.757312715	0.075932987	0.5604195	30	3653	310	276	193	287	319	64	609
0.243453279	0.075210713	0.702210009	0.326747209	0.600956857	0.582270682	0.634546459	0.54034847	0.200802609	0.32711333	0.259209782	0.754950106	0.716039062	0.068941206	0.646301746	32	3539	308	273	193	284	374	64	597
0.108546101	0.010260374	0.720170856	0.539010882	0.063106209	0.753112972	0.884561658	0.414777875	0.147632658	0.85533756	0.157594994	0.798841536	0.79689908	0.272937536	0.258110702	27	3808	310	278	186	288	274	67	542
0.054095659	0.035668984	0.653408289	0.415091693	0.354899049	0.311016619	0.69800961	0.654646635	0.133159816	0.282699466	0.464643478	0.755717933	0.439970076	0.080925964	0.404033691	29	3720	306	273	183	284	306	66	689
0.130749509	0.032527376	0.697411716	0.522082448	0.268438041	0.511817157	0.73406738	0.641220689	0.141889259	0.563115597	0.336086094	0.857345581	0.621391416	0.105785139	0.378893346	28	3740	307	275	184	285	268	66	596
0.21899724	0.058979418	0.834960759	0.325570405	0.699062645	0.748597622	0.618013859	0.596078932	0.20391047	0.359891981	0.18191424	0.803482473	0.732733369	0.056845751	0.604160011	31	3569	309	274	193	285	345	63	606
0.046209216	0.035819098	0.665761054	0.389310747	0.416543961	0.530648172	0.695927739	0.665227056	0.156937584	0.270212263	0.284125	0.701098919	0.411110312	0.097704597	0.574254155	29	3700	308	275	186	286	295	67	726
0.415763974	0.033607598	0.859821737	0.305140883	0.680045545	0.579053462	0.5047279	0.565814137	0.100397751	0.088304788	0.565232456	0.769633174	0.775390506	0.007173764	0.592408955	33	3365	303	255	193	279	327	63	574
0.269897074	0.046758704	0.809645116	0.290923208	0.641537368	0.842463791	0.576815963	0.571721435	0.097722165	0.091873154	0.276818812	0.754984617	0.734723508	0.011932776	0.584305346	33	3459	307	258	194	283	353	64	618
0.109912321	0.034662113	0.696410358	0.50283277	0.319228739	0.441018522	0.724574506	0.677053571	0.13729468	0.469536781	0.357824296	0.837094069	0.573836625	0.091311887	0.402938277	28	3732	307	274	184	285	277	66	619
0.04391918	0.035670366	0.687557817	0.363992453	0.507818103	0.538038015	0.692751408	0.63463527	0.161847085	0.250084251	0.284780532	0.727168083	0.410088599	0.088159643	0.573649228	29	3686	308	275	186	286	309	66	734
0.739172876	0.115493037	0.697205842	0.482734799	0.682609141	0.846433043	0.42861855	0.606434762	0.313721895	0.135551766	0.224891156	0.368852258	0.944627762	0.081170171	0.290216625	33	3105	308	264	207	286	332	72	545
0.068370044	0.078377329	0.704223156	0.293925226	0.519775212	0.505665243	0.635867417	0.576611519	0.187823519	0.184573248	0.24440591	0.73947084	0.398991615	0.07789202	0.619013071	31	3612	309	275	193	286	360	64	720
0.103759766	0.015443475	0.719729483	0.548808038	0.051090356	0.577126503	0.759206355	0.395504117	0.144548997	0.832216978	0.193535998	0.627526939	0.753395081	0.33600235	0.228567228	27	3829	310	279	186	289	287	68	555
0.06614729	0.025210056	0.728732765	0.360780507	0.664497793	0.69218415	0.691646397	0.703540385	0.174337968	0.337063134	0.181315958	0.785415113	0.467628241	0.08872433	0.621225178	29	3677	310	276	187	287	305	65	687
0.150164723	0.020932944	0.78794986	0.423004657	0.737397194	0.887911141	0.699338734	0.700146139	0.186805323	0.574003041	0.128657475	0.85682565	0.949395299	0.088435963	0.646094084	29	3674	311	277	188	288	301	65	609
0.263305068	0.019130161	0.865728259	0.322390497	0.684005797	0.851822674	0.632223487	0.516790926	0.093123645	0.147133097	0.180774167	0.81163156	0.834706485	0.01225032	0.614045441	32	3529	309	260	195	285	342	64	571
0.1108822	0.013203165	0.717956543	0.549352527	0.07980378	0.485502541	0.898700058	0.422142178	0.138346493	0.791548133	0.207320258	0.82411468	0.772546351	0.22740899	0.277235806	27	3802	309	277	185	288	294	67	548
0.389851391	0.041684184	0.879052758	0.323733032	0.73112905	0.793153226	0.546024799	0.554356277	0.105177671	0.114296868	0.388830543	0.82071352	0.891195416	0.008644416	0.582295477	33	3396	306	257	194	281	320	64	566
0.052192848	0.031541977	0.615029812	0.484982193	0.262918711	0.225357696	0.708375096	0.64304924	0.125179127	0.283569068	0.572096407	0.727313459	0.378653586	0.097519994	0.375271678	28	3737	305	273	183	283	286	67	685
0.110410601	0.013163473	0.718785405	0.548751116	0.078115135	0.482058555	0.901433945	0.418403506	0.137920395	0.791853964	0.207297817	0.822395742	0.776123047	0.228154898	0.272625536	27	3807	309	277	185	288	294	67	550
0.748509526	0.171865508	0.628672063	0.519245028	0.626951754	0.621794045	0.418636173	0.601542056	0.303211391	0.118971445	0.340588689	0.332231581	0.867611408	0.078776032	0.29488799	32	3109	308	264	207	287	344	72	544
0.075985141	0.034973953	0.747107863	0.37191093	0.69814831	0.582505822	0.686749935	0.72954458	0.176274776	0.347618788	0.219701037	0.819530368	0.500938535	0.090010576	0.620447576	29	3674	309	276	187	287	305	65	684
0.462320119	0.845932603	0.560495734	0.454410642	0.549869418	0.603812814	0.321309745	0.721668124	0.58509618	0.092165299	0.356182992	0.248219475	0.516111135	0.439298928	0.133561134	31	3049	307	278	210	287	363	71	715
0.118000619	0.015504437	0.746398926	0.544773698	0.121550165	0.381566584	0.855236888	0.434159279	0.139070511	0.766247869	0.262655944	0.862402737	0.814517081	0.181632295	0.343947321	27	3785	308	276	185	287	305	66	539
0.090365708	0.033920385	0.743790567	0.326564074	0.638638616	0.492146432	0.647651613	0.672842622	0.181754068	0.313270062	0.216396645	0.779825866	0.488065213	0.069866642	0.702381432	30	3636	309	275	188	286	350	64	681
0.11440897	0.014438165	0.744592547	0.537036061	0.09773472	0.44317767	0.877947211	0.424118251	0.141351789	0.795972407	0.233797103	0.86979419	0.795816779	0.202326477	0.296346366	27	3795	309	277	185	288	295	66	539
0.409278423	0.685129046	0.712670267	0.318302572	0.628039718	0.823183358	0.377114147	0.727086604	0.519320488	0.121690832	0.324619412	0.453733921	0.66663909	0.221311197	0.250361949	33	3136	308	276	206	286	320	68	666
0.109249845	0.015047445	0.718796134	0.550795972	0.074396566	0.449263006	0.892054677	0.403657794	0.145301923	0.833040416	0.213299006	0.787209749	0.795825124	0.28962484	0.271627843	27	3807	309	278	185	288	301	67	545
0.112468317	0.015620003	0.756277442	0.531569302	0.086507671	0.484161735	0.889892697	0.417352498	0.147074446	0.817113936	0.211988777	0.871315718	0.785820186	0.255046964	0.297519982	27	3799	309	278	186	288	293	66	540
0.146444142	0.027411951	0.799714386	0.392219603	0.739304721	0.63366276	0.662936985	0.684296846	0.184156299	0.491490096	0.164216876	0.850590825	0.667558789	0.08177527	0.6579445	29	3658	310	276	188	287	318	64	618
0.142442435	0.037172887	0.802354336	0.390899152	0.705218315	0.533100486	0.659188151	0.669694841	0.194725752	0.47370711	0.186999232	0.82719028	0.620732903	0.088567525	0.68951869	29	3641	309	276	188	287	340	64	638
0.039002214	0.053648252	0.668974936	0.412123084	0.413827091	0.291860402	0.664617419	0.621116638	0.148779556	0.218462646	0.441209972	0.714825749	0.34995845	0.092617162	0.51161617	28	3696	306	274	185	285	314	66	744
0.182630971	0.077216193	0.834628403	0.351802945	0.731633008	0.569953859	0.626199782	0.639040351	0.209299803	0.427079916	0.164664894	0.832791567	0.72679621	0.094960168	0.55603534	30	3627	310	277	195	288	319	63	593
0.043656476	0.04005304	0.715395093	0.341777235	0.516216755	0.395953357	0.647833586	0.589869499	0.169194609	0.226065293	0.286777079	0.743008912	0.374994487	0.089461394	0.613501489	29	3666	308	275	187	286	333	65	746
0.182040066	0.033707697	0.828090489	0.387869954	0.744602978	0.58352524	0.628421605	0.650330603	0.203752473	0.547994375	0.1644779	0.842624366	0.707698405	0.084093802	0.666266203	29	3637	310	277	189	288	321	63	602
0.053835396	0.047963783	0.710163295	0.405926079	0.551281333	0.365009189	0.687391639	0.674005985	0.161202177	0.271640807	0.342879415	0.79029119	0.4209674	0.096428998	0.547394216	28	3687	307	275	186	286	311	65	714
0.714452386	0.178208947	0.694023728	0.46119535	0.646305144	0.764235139	0.421787024	0.639954746	0.303258806	0.102547139	0.22862947	0.386843175	0.850938737	0.074392535	0.293570906	32	3123	308	264	207	287	349	70	580
0.055931374	0.041942656	0.667759657	0.435818285	0.382106692	0.159490556	0.686684906	0.64532268	0.136972591	0.262792677	0.529204369	0.773402691	0.352961063	0.081991352	0.421521246	28	3703	305	273	183	283	347	65	718
0.084822297	0.045668665	0.719868839	0.457782507	0.3964746	0.166841581	0.672940969	0.676632047	0.135877892	0.339818865	0.500674009	0.817661405	0.460477889	0.081542641	0.414407432	28	3716	305	273	184	284	340	64	652
0.050892796	0.050302338	0.708605766	0.401187569	0.541692019	0.324286848	0.684070528	0.656853914	0.161715373	0.260345489	0.357883096	0.786657393	0.408190042	0.095527448	0.543775916	28	3687	307	275	186	286	311	65	714
0.625005901	0.136033311	0.498589307	0.418697506	0.357844681	0.521871269	0.472674102	0.531960368	0.207615867	0.105791733	0.35183394	0.377590775	0.721015632	0.042787891	0.479893237	33	3194	306	260	202	283	400	69	559
0.611254036	0.109390922	0.634306848	0.377536297	0.515335977	0.698123217	0.476185411	0.563989878	0.215032503	0.10937658	0.282429278	0.499541432	0.810397565	0.031883061	0.443833977	33	3201	307	261	202	284	381	68	553
0.16609551	0.034953088	0.823587418	0.381632954	0.746075749	0.626838505	0.630390823	0.674871147	0.201790124	0.521040082	0.16541104	0.848657906	0.674832404	0.094190076	0.649367988	29	3641	310	277	189	288	309	63	609
0.057593293	0.04732725	0.692134321	0.430027753	0.405429572	0.169878483	0.676620781	0.657354176	0.140817121	0.267300129	0.51627475	0.786125302	0.365150869	0.083523467	0.43366909	28	3706	305	273	184	284	344	65	703
0.064842783	0.046547085	0.737922907	0.402553588	0.657270312	0.373517543	0.684289396	0.692241967	0.172204107	0.305783123	0.282467812	0.80255723	0.461918622	0.102752678	0.608993471	28	3677	308	275	187	286	319	65	713
0.642239928	0.083826073	0.557369232	0.474283963	0.471468478	0.452208042	0.484546065	0.489381254	0.2337365	0.148886621	0.317084372	0.391827226	0.859986782	0.053776618	0.472630948	32	3176	306	261	203	284	388	70	517
0.126341626	0.021276044	0.756175518	0.52917695	0.194679067	0.297364116	0.778788865	0.489634573	0.149668455	0.728190064	0.269577652	0.873691976	0.789736092	0.175787523	0.388763309	27	3762	308	277	185	287	314	65	556
0.197052777	0.062752433	0.843524218	0.391228199	0.740306258	0.599657297	0.630463898	0.609543383	0.210575342	0.483339489	0.162273377	0.861400545	0.757945836	0.094410442	0.541743517	29	3623	310	277	195	288	304	63	574
0.178775102	0.037738398	0.829232752	0.386025697	0.740500391	0.566231728	0.628029644	0.664068758	0.208372712	0.550105035	0.166524127	0.85425806	0.687285006	0.098750964	0.646465063	29	3636	310	277	189	288	305	63	606
0.139512435	0.036407024	0.811800063	0.37534672	0.735269487	0.563489139	0.643564284	0.693602622	0.199973464	0.476418316	0.167164162	0.847781777	0.626636863	0.09887711	0.650529504	29	3647	310	277	189	288	309	64	639
0.061153453	0.0475991	0.74027127	0.38835749	0.629400194	0.362900972	0.66900903	0.669242501	0.177212521	0.295618147	0.279348582	0.799891353	0.43437016	0.102200262	0.608752251	28	3673	308	276	187	286	321	65	707
0.745352685	0.372689396	0.687512398	0.518293977	0.652387559	0.627713561	0.385433078	0.694565833	0.333617121	0.081037477	0.335224479	0.360107452	0.76366061	0.100705147	0.230307683	31	3074	306	264	207	286	353	71	612
0.186631814	0.037596792	0.836697102	0.389130801	0.734651208	0.58297658	0.628403187	0.653905809	0.206427038	0.539483666	0.164218113	0.859634101	0.696033001	0.095486067	0.638844132	29	3630	310	277	190	288	300	63	591
0.145000383	0.036611054	0.814114451	0.377427727	0.732394099	0.573379576	0.6424582	0.691970468	0.201186925	0.483243227	0.16682829	0.851416409	0.628710866	0.100651368	0.651783407	29	3644	310	277	189	288	307	64	633
0.083986916	0.040600453	0.778779328	0.354861379	0.676790059	0.440226525	0.649779797	0.693073988	0.191524699	0.342679083	0.20511362	0.814233005	0.49505204	0.106765009	0.657489479	29	3647	309	276	188	287	327	64	693
0.127040863	0.028959539	0.769830287	0.523344278	0.207644299	0.306143731	0.763480842	0.513424873	0.153303087	0.688985348	0.268183351	0.878807187	0.761798203	0.182241425	0.414975017	27	3758	308	277	186	287	314	65	566
0.623464286	0.295118332	0.620622873	0.444625556	0.595380366	0.660666764	0.405287355	0.683492124	0.299880445	0.07076019	0.269999534	0.381999701	0.680655658	0.072831996	0.260173917	31	3126	307	264	207	286	371	69	628
0.648661971	0.103836767	0.780874908	0.404620171	0.654652715	0.750131488	0.464368552	0.5903458	0.266191036	0.123944245	0.225753814	0.555524588	0.882082403	0.049401876	0.362175405	32	3174	308	264	205	286	346	68	554
0.471321523	0.587535143	0.62879467	0.35060671	0.532016158	0.44641903	0.446049511	0.659657836	0.447438687	0.16036804	0.372504473	0.546967864	0.595247149	0.168661907	0.317524821	32	3198	307	275	203	285	375	66	633
0.087738857	0.062505901	0.735806644	0.461351424	0.48306042	0.17871137	0.664551318	0.7058599	0.154690772	0.371616781	0.432101935	0.833230317	0.484913617	0.098252617	0.45528549	27	3706	306	275	185	285	328	64	652
0.055144671	0.057020783	0.742656052	0.381246001	0.569627881	0.244301483	0.649057567	0.636532605	0.168135867	0.252940387	0.343245178	0.78947401	0.377010286	0.098236673	0.580284357	28	3674	307	275	187	286	338	64	721
0.057520282	0.058341555	0.720867395	0.404655695	0.48266232	0.193042204	0.654699862	0.667441666	0.151891336	0.263536364	0.438324988	0.799613357	0.376460373	0.088883795	0.478363961	28	3693	306	274	185	285	339	64	708
0.746921182	0.298984796	0.732766271	0.505874217	0.676746726	0.668619931	0.404396772	0.672836244	0.336793333	0.094813243	0.295771927	0.412448674	0.833934367	0.1047699	0.248782158	31	3093	307	265	208	287	327	70	576
0.704086304	0.24627085	0.630208671	0.491626561	0.616429448	0.637910903	0.409693569	0.662368476	0.318357289	0.091817722	0.250187933	0.370074213	0.742494345	0.090511844	0.2739622	31	3114	308	265	207	287	363	70	593
0.127134979	0.030508703	0.770891309	0.523306072	0.208300114	0.300242722	0.76221776	0.519153237	0.154492483	0.687875926	0.269202381	0.881500423	0.753326237	0.198544055	0.416002691	27	3760	308	277	186	288	310	65	570
0.10647212	0.02314746	0.73492974	0.580171406	0.058678951	0.46921587	0.846445441	0.423248261	0.151783675	0.810811698	0.224763691	0.738818049	0.696237385	0.386891633	0.269787639	26	3816	309	279	187	289	280	67	556
0.124239005	0.034082361	0.768478751	0.523788691	0.18669048	0.289219558	0.778331339	0.519304872	0.15287526	0.669061482	0.270533085	0.879085958	0.736377895	0.205244467	0.404756993	27	3766	308	277	186	288	312	65	577
0.34386155	0.143793672	0.745379746	0.380497247	0.613555312	0.229019001	0.546037257	0.514234602	0.24509488	0.298508137	0.440899014	0.742310464	0.703674853	0.08906693	0.558929861	31	3435	305	272	194	283	364	63	582
0.130539566	0.03337042	0.779475629	0.523427308	0.240255103	0.290904224	0.745591998	0.527738869	0.160853103	0.702973187	0.27169317	0.881901622	0.76139015	0.203367323	0.449633837	27	3752	308	277	186	288	312	65	565
0.173054725	0.16776289	0.820320189	0.356300116	0.659179866	0.247745231	0.572640181	0.602303505	0.219543427	0.219395742	0.37990573	0.758127928	0.555129707	0.10259378	0.556269825	30	3520	307	274	194	284	344	63	638
0.130705833	0.035253618	0.782837033	0.523424685	0.241164431	0.294446886	0.744797349	0.529609859	0.162428245	0.703724265	0.272864848	0.882804871	0.758937299	0.207427457	0.457615465	27	3751	308	278	187	288	308	65	565
0.627373576	0.123408824	0.686680675	0.407306641	0.61739099	0.695864022	0.461351991	0.607983351	0.248205826	0.104129314	0.226357996	0.503821015	0.800907075	0.052432004	0.379561007	32	3188	308	263	204	286	366	68	581
0.102504909	0.051926695	0.79169476	0.404545754	0.718362689	0.402034611	0.656119704	0.726118326	0.194310054	0.40745002	0.219851688	0.846339524	0.532536924	0.123057619	0.626699388	28	3660	309	277	189	288	305	64	654
0.103955254	0.022351848	0.723160565	0.579979658	0.051976219	0.444292516	0.777033567	0.417379081	0.149468422	0.811009943	0.225403294	0.660592258	0.690893888	0.392766654	0.232055619	26	3823	309	279	186	289	284	67	562
0.074234188	0.059095576	0.742168128	0.445161223	0.522034168	0.223204315	0.66064781	0.731079221	0.165934235	0.353518754	0.354992867	0.831234157	0.461746722	0.111662559	0.493645459	27	3700	307	276	186	286	323	64	678
0.073665798	0.068629764	0.757678986	0.442362159	0.567266524	0.23207362	0.659183562	0.735482752	0.16842252	0.332967788	0.352304608	0.831378341	0.459734887	0.114283592	0.541004419	27	3695	307	276	187	286	323	64	681
0.46415785	0.134710237	0.848916054	0.346699327	0.712332308	0.750485718	0.496516764	0.602707028	0.270333052	0.192737117	0.167148575	0.785354674	0.812452316	0.092528783	0.373407513	31	3322	310	263	202	287	321	64	571
0.174726442	0.056931734	0.829072237	0.422280788	0.717211843	0.497220337	0.627290308	0.683870852	0.216218203	0.543507159	0.195634082	0.867723405	0.615462899	0.12548323	0.614755273	28	3637	309	278	190	288	288	63	608
0.081551053	0.060086906	0.768081069	0.437952459	0.613034844	0.281788617	0.659785688	0.739966571	0.177192479	0.375223726	0.287258089	0.836988568	0.49114117	0.123074003	0.560697496	27	3689	308	277	188	287	316	64	666
0.550944865	0.080691971	0.69777441	0.399680585	0.582324088	0.498953372	0.513586998	0.525137186	0.204366118	0.132325217	0.282229453	0.580636442	0.846546233	0.075444438	0.465426445	32	3251	307	262	202	285	373	67	549
0.098758094	0.058147896	0.781538069	0.414822757	0.720317125	0.303029984	0.659946084	0.725710034	0.185547799	0.416321605	0.258287132	0.84147501	0.559044659	0.134672791	0.602795362	28	3679	308	277	188	287	315	64	651
0.128776953	0.060346764	0.802393258	0.424386144	0.710411251	0.425814092	0.659932435	0.717647791	0.206207395	0.495549709	0.222994924	0.868837893	0.563634157	0.141499877	0.623934269	28	3657	309	278	189	288	292	64	633
0.129888147	0.032419804	0.783959329	0.546715379	0.226509482	0.358603835	0.748159409	0.534969151	0.165215522	0.720616281	0.244728148	0.890091479	0.704948604	0.203139141	0.450096369	26	3756	309	278	187	289	298	65	565
0.11347802	0.06244145	0.761881888	0.491042048	0.41773966	0.21091722	0.672500908	0.665758252	0.16517891	0.501217723	0.347429633	0.863241851	0.605970263	0.145292416	0.459932685	27	3720	307	277	186	287	317	64	626
0.189523667	0.060653642	0.830028653	0.435901791	0.707506537	0.487150133	0.628368795	0.665119648	0.219391361	0.570704162	0.21830003	0.876650751	0.640499353	0.128187999	0.627159178	28	3629	309	278	190	288	283	63	593
0.164793015	0.067506351	0.82428354	0.423917204	0.707751989	0.479709446	0.62713182	0.69731319	0.214069158	0.522096992	0.22037366	0.87172544	0.594516754	0.128187999	0.597992122	28	3640	309	278	190	288	285	63	611
0.08493185	0.0651104	0.775104046	0.442718744	0.626866817	0.305208087	0.664643526	0.746532977	0.180496827	0.386228979	0.281938106	0.846050799	0.495528609	0.132148713	0.570530415	27	3688	308	277	188	287	309	64	663
0.544200897	0.248668462	0.59483695	0.433759302	0.507085621	0.525987387	0.433100998	0.657404363	0.259522378	0.070645213	0.296566546	0.428464592	0.600611091	0.065374367	0.314191729	31	3174	307	263	205	286	380	68	625
0.12823166	0.073415197	0.78118968	0.503370106	0.433356375	0.215188563	0.674443901	0.658813417	0.168685049	0.529816985	0.346507519	0.8711797	0.64020896	0.153276026	0.495567381	27	3720	307	277	187	287	312	64	607
0.178441718	0.066159628	0.824495792	0.430520505	0.701875091	0.497090697	0.627661765	0.688957512	0.216347292	0.543128848	0.219459191	0.877357543	0.604862928	0.12925373	0.606545031	28	3637	309	278	190	288	279	63	606
0.271584719	0.168523386	0.855277121	0.418281019	0.719774306	0.242702931	0.552325487	0.547435582	0.229571491	0.32998547	0.391878963	0.799943924	0.717369676	0.105653636	0.5313977	29	3511	306	274	194	285	329	62	588
0.723161578	0.232532695	0.665270567	0.501946688	0.628664434	0.588615596	0.423324764	0.618190348	0.323585719	0.106416829	0.274649978	0.397843182	0.82211417	0.110545635	0.275780946	31	3120	308	265	208	287	358	70	568
0.623542845	0.305266201	0.60777396	0.453890592	0.551389813	0.556811273	0.41602999	0.666928649	0.291972369	0.073389925	0.297839105	0.412509292	0.653296351	0.088941976	0.269900262	31	3139	307	264	206	286	375	68	623
0.475448638	0.193383366	0.701801479	0.390467942	0.570784688	0.558242321	0.466714948	0.652624309	0.217646703	0.068262607	0.292847723	0.576815069	0.617116809	0.053371292	0.34756133	31	3225	307	262	203	285	375	66	635
0.195761591	0.071411341	0.831522942	0.436675549	0.700860441	0.50302726	0.629214942	0.645953238	0.2227512	0.564591825	0.217059806	0.882481158	0.660702109	0.132307023	0.59962219	28	3621	309	278	195	288	279	63	577
0.136319801	0.044994649	0.788471222	0.529627562	0.319465071	0.296469599	0.690222561	0.589425087	0.169350296	0.653662503	0.275625825	0.889148712	0.684668541	0.181357756	0.465609819	26	3739	308	278	187	288	304	64	578
0.591576993	0.606122732	0.794315398	0.401728392	0.679526806	0.554318428	0.461709112	0.670131266	0.47552982	0.211844712	0.285307676	0.645205796	0.764369905	0.207798332	0.314871609	31	3201	308	276	205	286	330	66	601
0.201817781	0.10198237	0.83729279	0.442080021	0.722678781	0.412243187	0.626129627	0.637603164	0.216428831	0.459785372	0.240891501	0.864546835	0.680858672	0.122649878	0.585469186	28	3613	309	277	195	288	288	63	584
0.138226002	0.062400922	0.80599016	0.427593946	0.701370716	0.455942601	0.658641875	0.713938057	0.206470191	0.475917935	0.219733	0.873928726	0.558303595	0.14761664	0.630725622	28	3645	309	278	190	288	284	64	626
0.070284784	0.078496709	0.753733516	0.437836707	0.579031229	0.231042325	0.658205926	0.73233819	0.178661615	0.353403658	0.355855256	0.838588655	0.454378903	0.14316538	0.537724912	27	3693	307	277	187	287	312	64	688
0.101747379	0.077164829	0.771277905	0.475233465	0.501718104	0.229270369	0.667809427	0.707150638	0.173083633	0.452626884	0.346074879	0.859766245	0.560783029	0.145319745	0.515479326	27	3708	307	277	187	287	312	64	639
0.730999887	0.490591288	0.684689939	0.545847893	0.662121058	0.659519911	0.361972302	0.736495197	0.388117701	0.070736922	0.305245161	0.326845139	0.712495267	0.186329022	0.170329452	30	3051	307	266	210	288	336	71	621
0.720344007	0.223520428	0.686374068	0.501267314	0.633351326	0.604584217	0.425851256	0.616757393	0.321899027	0.106987104	0.270073891	0.421561927	0.821936846	0.109116733	0.275940478	31	3117	307	265	208	287	357	70	564
0.086004034	0.065438248	0.7708202	0.45114252	0.615376651	0.316557109	0.678358078	0.750934541	0.181283966	0.395492762	0.280318379	0.844063163	0.488905549	0.151710883	0.579829693	27	3689	308	277	188	287	307	65	676
0.547963083	0.666012883	0.801466465	0.392781347	0.715174317	0.547428787	0.452608228	0.700630307	0.473467588	0.198962703	0.343229204	0.690381765	0.762090921	0.199380219	0.312480718	31	3203	307	276	204	286	313	66	616
0.672225833	0.209507972	0.68223381	0.449891746	0.619857669	0.640362144	0.435865164	0.637046516	0.300089508	0.095164731	0.233098835	0.479558587	0.755541742	0.089925401	0.283452809	31	3152	308	265	207	287	363	68	590
0.109480113	0.054334316	0.775380492	0.484633684	0.430130154	0.314848602	0.672428727	0.686698973	0.169441387	0.494095176	0.276389956	0.872686923	0.569359601	0.150661945	0.492489874	27	3717	308	277	187	288	304	64	632
0.670500696	0.282744825	0.634846151	0.473856211	0.606048226	0.590276241	0.41400817	0.66932261	0.314450264	0.0841095	0.267802835	0.409191966	0.697385788	0.10369771	0.269376904	31	3129	308	265	207	287	364	69	604
0.472563118	0.605718851	0.798882365	0.371712655	0.710899293	0.576075852	0.444336891	0.722420096	0.455333233	0.167950988	0.344073415	0.697542787	0.708506286	0.175310642	0.311623722	31	3208	307	275	203	285	311	65	634
0.542591989	0.625996292	0.791221023	0.387598336	0.705995917	0.603806317	0.453848541	0.701825976	0.488712937	0.201501682	0.280341655	0.65576148	0.759567499	0.232124954	0.299692631	31	3195	308	277	205	287	322	66	632
0.77373153	0.433889896	0.645649552	0.560872376	0.630579472	0.573118389	0.382919222	0.682367325	0.375971347	0.086017877	0.301465988	0.335982144	0.738041699	0.1724516	0.194517463	30	3066	307	266	210	288	348	71	590
0.214887187	0.156441569	0.834750473	0.439956576	0.736148298	0.353172332	0.618628681	0.632119179	0.230362296	0.38465789	0.252650887	0.842894852	0.669988275	0.124118231	0.541058123	28	3577	308	277	195	287	305	63	601
0.139857948	0.055705611	0.801192343	0.53419888	0.365448147	0.322783798	0.681705713	0.623714924	0.174228221	0.623885512	0.273814172	0.894766808	0.642481983	0.182693571	0.485922426	26	3726	308	278	188	288	296	64	588
0.723299682	0.189702123	0.734677494	0.506547451	0.648413181	0.673204303	0.423266202	0.630536854	0.326542914	0.106819965	0.231135651	0.460217297	0.807539105	0.107401952	0.266631961	30	3118	308	265	208	288	351	69	570
0.268367708	0.324527293	0.656757057	0.348774731	0.517429948	0.290367275	0.487103522	0.598933041	0.320601135	0.194429263	0.313806564	0.658943117	0.491577893	0.188914776	0.37713784	30	3380	307	275	199	285	378	63	650
0.161703229	0.051326752	0.807582557	0.486836702	0.688933194	0.50360173	0.670643628	0.699894786	0.196511149	0.603688419	0.218274266	0.900757074	0.598715782	0.159556001	0.562714219	27	3676	309	278	189	288	273	64	587
0.774139047	0.388917267	0.696120977	0.560222387	0.653351903	0.597131073	0.386880904	0.682258546	0.374376178	0.093221709	0.30065611	0.355122924	0.772336125	0.171574458	0.209644228	30	3068	307	266	209	288	345	71	588
0.221453637	0.089314811	0.841455817	0.448736161	0.723742247	0.373239636	0.623689115	0.60513556	0.229695112	0.502501607	0.264161557	0.861489058	0.712703466	0.133578196	0.617288411	28	3582	308	277	191	287	297	63	580
0.774995446	0.390370905	0.704265118	0.55615586	0.654605746	0.603756011	0.387401581	0.681166351	0.374727517	0.092493795	0.300493181	0.364874512	0.775590241	0.170718744	0.208050251	30	3068	307	266	209	288	345	71	588
0.601271093	0.287424475	0.617459953	0.456262589	0.54569006	0.50325495	0.435467899	0.651910424	0.27460587	0.076502934	0.297214448	0.445896059	0.647034287	0.093723543	0.295503616	31	3169	307	264	206	287	375	68	610
0.686805069	0.230735049	0.636588752	0.512042344	0.602976501	0.525944293	0.430726707	0.628020942	0.306750357	0.098726831	0.259440005	0.424835652	0.724185526	0.113502413	0.294904411	30	3145	308	265	207	287	367	69	583
0.599664629	0.263677418	0.628481865	0.466396272	0.567850053	0.519535124	0.428663403	0.661648333	0.291850895	0.079956979	0.279249281	0.448162764	0.632627666	0.100842863	0.284870356	30	3161	308	265	206	287	372	68	616
0.23016274	0.201554164	0.837003112	0.458043396	0.742904007	0.252726436	0.612610817	0.608958185	0.229102969	0.34992367	0.33699888	0.827383935	0.689501584	0.131053045	0.554839551	28	3556	307	276	195	286	314	63	599
0.150350973	0.086654752	0.804171979	0.435517281	0.686476648	0.400415897	0.649486184	0.698729336	0.21886982	0.412366778	0.283166021	0.866913259	0.537831783	0.139386773	0.69296056	28	3600	308	277	190	287	279	64	635
0.118756488	0.047745273	0.765747905	0.598269045	0.128201395	0.366294891	0.832559884	0.521544039	0.165339649	0.717953742	0.274720252	0.865581155	0.616241515	0.324951768	0.419083148	25	3778	308	279	188	289	283	66	580
0.764611542	0.36127919	0.715106487	0.543342113	0.652201772	0.594292581	0.396255046	0.667034447	0.367308825	0.096208282	0.299712539	0.395463586	0.78337115	0.161591947	0.222693399	30	3080	307	266	209	288	346	70	579
0.183957115	0.086207278	0.825444996	0.49096781	0.716700912	0.303838164	0.629606426	0.67360723	0.199152932	0.456605673	0.337684721	0.866411567	0.600316048	0.120799132	0.679092765	27	3621	307	276	189	287	293	63	607
0.26472187	0.115992546	0.853736997	0.469064772	0.739093721	0.266723931	0.601905882	0.520438492	0.232353419	0.422391891	0.358122528	0.848746479	0.788653433	0.127004907	0.557785213	28	3527	307	275	195	286	309	63	555
0.251191914	0.144615516	0.848259807	0.465018153	0.729178488	0.293320417	0.609873354	0.555518508	0.235682577	0.419392437	0.341550082	0.854376733	0.750647068	0.12696144	0.543201387	28	3544	307	276	195	286	300	63	567
0.175556898	0.063977391	0.816107273	0.501473367	0.712798595	0.363683164	0.666796923	0.676172674	0.195949629	0.54731077	0.271255195	0.888923466	0.635140598	0.15505743	0.632730544	27	3656	308	277	189	288	286	64	594
0.142348111	0.154898793	0.751818955	0.387429386	0.55809176	0.137306154	0.530767679	0.573841274	0.245454967	0.123309247	0.714570165	0.70396775	0.327524066	0.099453121	0.519577861	29	3426	303	272	194	282	352	64	703
0.117304333	0.048191685	0.768424511	0.602099299	0.116191626	0.351202428	0.845892847	0.505101323	0.163540557	0.726293445	0.289599091	0.868838191	0.631377518	0.364230901	0.403704435	25	3783	308	279	188	289	283	66	575
0.298831701	0.118448816	0.854819417	0.405617356	0.714350104	0.189205185	0.510059059	0.611639917	0.229039952	0.235870659	0.671429276	0.813605785	0.572290063	0.075041838	0.508006513	29	3446	302	271	193	281	298	62	617
0.748672485	0.368702441	0.74995774	0.548506081	0.657304227	0.586915851	0.403381675	0.667816401	0.358406752	0.092757761	0.29999429	0.45061475	0.754295945	0.14019154	0.223809987	29	3090	307	266	209	288	343	69	579
0.284193218	0.124374956	0.840625644	0.497573107	0.685175955	0.11972411	0.575044215	0.525403142	0.22171396	0.309265167	0.608525693	0.788451135	0.608156741	0.144357905	0.600259006	28	3497	304	273	193	283	345	63	584
0.225186765	0.191299632	0.834675848	0.472402096	0.707172871	0.351978183	0.620222926	0.626242757	0.231849968	0.401792437	0.322612405	0.865654409	0.644809842	0.150658056	0.532620549	28	3576	307	277	195	287	285	63	599
0.106677629	0.093179174	0.760357499	0.51926738	0.683335423	0.292047501	0.691172004	0.742219508	0.187967956	0.4102799	0.374399513	0.854820848	0.44214195	0.170219168	0.63163501	26	3669	307	277	188	287	273	65	646
0.142076954	0.113248125	0.810705364	0.460000992	0.713001311	0.24733521	0.614877999	0.676993608	0.203878716	0.34149611	0.381322682	0.824495792	0.520589232	0.122828454	0.68200469	27	3603	307	276	189	286	300	63	627
0.178674221	0.06293913	0.816490829	0.525915682	0.702585161	0.366076946	0.669395626	0.655726492	0.20199883	0.604479432	0.295423061	0.898828387	0.640677571	0.165107638	0.63132292	26	3648	307	277	189	287	279	64	578
0.68367666	0.204476297	0.696615636	0.48633945	0.622814834	0.604311168	0.435409874	0.627613485	0.30585596	0.099981055	0.242968917	0.493768573	0.745404899	0.124097995	0.277364701	30	3146	308	265	207	288	362	68	581
0.613225043	0.283078909	0.665086508	0.465152055	0.584217072	0.484320253	0.440117419	0.652468264	0.287867308	0.082855843	0.299965531	0.515767694	0.641173542	0.108078122	0.279200166	30	3170	307	265	206	287	371	67	608
0.627287686	0.284323633	0.66953212	0.467306137	0.58661592	0.490580112	0.44014594	0.648043573	0.290462673	0.084159613	0.294773519	0.519589305	0.654180884	0.113859504	0.273786813	30	3167	307	265	206	287	373	67	608
0.596806705	0.154310375	0.733258486	0.462973893	0.602127135	0.417598724	0.48974371	0.551954389	0.241238445	0.116594329	0.32307747	0.630978703	0.768003702	0.088772707	0.368194431	30	3219	307	264	205	287	364	66	565
0.564688385	0.102393933	0.670504093	0.455391943	0.509003341	0.387974679	0.506084144	0.524947882	0.220817849	0.125948235	0.285141855	0.606487513	0.737149656	0.095575459	0.405182809	30	3240	307	263	203	286	385	66	558
0.273071975	0.424564183	0.716928661	0.392098218	0.607251167	0.246097863	0.488225996	0.610574841	0.328845024	0.200300485	0.370856583	0.691531897	0.494313627	0.226804793	0.381040484	29	3383	307	276	199	286	368	63	648
0.231703341	0.201426849	0.830248177	0.500448465	0.70036006	0.348569959	0.621842861	0.636871815	0.226560324	0.364165217	0.353317142	0.866274059	0.593763292	0.147889733	0.544855058	27	3564	307	276	195	286	280	63	598
0.109359607	0.08727359	0.76207304	0.535440624	0.697342575	0.117401123	0.658724487	0.702220917	0.173808157	0.362424165	0.581056416	0.825234532	0.436197937	0.146171153	0.599645019	26	3662	304	275	186	285	334	64	672
0.51578176	0.072686777	0.792698622	0.442194045	0.6396119	0.535051346	0.517628193	0.531693995	0.226422146	0.143392324	0.209895059	0.720690548	0.788275361	0.089425184	0.372538567	29	3281	308	265	204	288	360	65	553
0.135063559	0.048827399	0.799493313	0.592330694	0.263869464	0.306149691	0.730090737	0.548129857	0.173295975	0.728192389	0.323904485	0.902703345	0.678736448	0.26677385	0.477003455	25	3741	307	278	188	288	287	65	555
0.764977217	0.358904868	0.762641728	0.560961783	0.665327787	0.55963254	0.402190983	0.658115089	0.366310447	0.09890765	0.32046333	0.461688906	0.776685536	0.156468302	0.220508263	29	3081	307	266	209	288	341	69	571
0.238512635	0.240789577	0.836559713	0.511927903	0.700511515	0.292851448	0.617094576	0.607905328	0.229432091	0.373563677	0.422160625	0.869538426	0.613173068	0.151470765	0.526165843	27	3559	306	276	195	286	280	63	581
0.685090244	0.312630177	0.734327614	0.534220219	0.640605628	0.497863829	0.43568483	0.633915782	0.321911275	0.098752432	0.29955712	0.50707823	0.731199265	0.152733997	0.26382643	29	3145	307	266	208	288	353	68	578
0.630805373	0.276242703	0.627481878	0.507532954	0.514540076	0.412340343	0.444802433	0.629822731	0.280300498	0.08501336	0.297421843	0.500682414	0.595543742	0.133386984	0.283387184	29	3171	307	265	206	287	378	67	596
0.231197834	0.303420514	0.712827384	0.470295191	0.606322587	0.137277469	0.532835066	0.611276627	0.283664167	0.180289254	0.605191469	0.708473086	0.397389412	0.170571953	0.4830378	28	3410	304	274	196	284	363	64	655
0.276884586	0.117856301	0.852678597	0.537859738	0.739574969	0.171638474	0.61453712	0.48594901	0.239621803	0.446893781	0.509542942	0.853044391	0.766337097	0.171265572	0.587604105	27	3519	306	276	195	286	309	64	527
0.567111611	0.095932283	0.729543149	0.489324093	0.592803895	0.391112119	0.510786593	0.515607357	0.236698925	0.141030639	0.275594562	0.646016538	0.784360588	0.113440789	0.390742421	29	3239	307	264	204	287	374	66	540
0.598603964	0.16296874	0.702569544	0.493813097	0.566302478	0.428435832	0.483570606	0.56760782	0.251702338	0.114622615	0.284145534	0.599008918	0.698360682	0.130666152	0.354284406	29	3206	306	263	204	286	382	66	584
0.570234179	0.093022846	0.737098634	0.484777838	0.595649362	0.432535678	0.508454263	0.521876633	0.242386118	0.141151994	0.256813616	0.647686899	0.783905983	0.118301019	0.381809741	29	3240	308	265	205	288	358	66	537
0.44380486	0.408361346	0.817424357	0.439531207	0.671383262	0.344212383	0.509643197	0.568855703	0.403816611	0.34739536	0.277188361	0.765882134	0.733253419	0.349710494	0.37967962	29	3340	308	278	202	288	345	64	577
0.580197155	0.1181622	0.740465462	0.501480699	0.622683883	0.409422666	0.503267288	0.530567527	0.253412932	0.139831901	0.285960227	0.625790775	0.790806472	0.128300786	0.383613735	29	3229	307	265	205	288	362	67	539
0.434483737	0.37630856	0.83245343	0.457581282	0.693387687	0.359380841	0.517890632	0.562656283	0.396318763	0.363758832	0.276166975	0.786052644	0.758815944	0.333015025	0.382960498	28	3347	308	278	202	288	331	64	567
0.202256978	0.245345771	0.818680346	0.55551517	0.701154351	0.203256041	0.639938593	0.652812421	0.219839424	0.291084111	0.556480765	0.860543251	0.482581317	0.159305349	0.585760951	26	3552	305	275	194	285	284	64	615
0.187316388	0.102372706	0.808904648	0.58176738	0.735991776	0.162805915	0.664670169	0.64377892	0.19284007	0.496692568	0.518807709	0.872276604	0.595325768	0.172328398	0.709788561	26	3635	305	276	188	286	301	64	589
0.644340158	0.246052027	0.674806595	0.512281597	0.582306147	0.439421684	0.454910249	0.603975177	0.285261571	0.097379655	0.296088159	0.537114799	0.681735814	0.157310665	0.290950716	29	3176	307	265	207	288	371	67	580
0.332279205	0.546689868	0.742736399	0.471584022	0.6318084	0.196925625	0.515886188	0.605738878	0.34233585	0.225416064	0.430213004	0.722896993	0.517747581	0.302591801	0.409320563	28	3372	306	276	199	286	368	64	639
0.198411629	0.113129988	0.823673546	0.575043321	0.724804103	0.18025355	0.66264683	0.633199811	0.203413948	0.498788655	0.497357517	0.876865089	0.598713994	0.179404333	0.730826318	26	3617	305	276	189	286	295	64	582
0.216540769	0.169818103	0.830248237	0.579008639	0.703637421	0.201227665	0.66138339	0.607841015	0.212637499	0.439707071	0.515453517	0.888506472	0.598173916	0.187961295	0.629984021	26	3592	305	276	193	286	281	64	570
0.596872032	0.119485967	0.726039231	0.513651252	0.617133915	0.375916004	0.496263027	0.530945718	0.260280371	0.143070579	0.293405235	0.594614446	0.795490086	0.173770189	0.395371228	29	3219	307	265	205	288	362	67	536
0.434830934	0.417687297	0.831131041	0.473260105	0.70265168	0.353733152	0.515861452	0.574884892	0.396065474	0.350815564	0.293210149	0.789037347	0.744533002	0.324848861	0.379071862	28	3347	308	278	202	288	328	64	570
0.645505011	0.214316636	0.670905352	0.512406051	0.572896898	0.42478025	0.456465572	0.596143305	0.285335839	0.104300283	0.295528233	0.537172019	0.689534962	0.163836002	0.304408997	29	3174	307	265	206	288	373	67	577
0.608090341	0.240039632	0.639281154	0.523069978	0.494546503	0.287511766	0.471840233	0.581961572	0.247951344	0.096538201	0.413652211	0.545482695	0.594898641	0.153325453	0.348333776	29	3206	306	264	205	287	381	66	584
0.133947313	0.077380583	0.782239735	0.655447543	0.25785929	0.203425288	0.751208246	0.543679297	0.178686857	0.738593221	0.434301853	0.857697546	0.640780687	0.327119231	0.511264384	24	3744	306	279	188	288	293	66	559
0.624867022	0.248691425	0.640823066	0.521815538	0.5273844	0.364126474	0.462700993	0.594931841	0.27644372	0.09906473	0.312240183	0.521842539	0.639024258	0.166366681	0.314860046	29	3190	307	265	206	287	378	67	581
0.613342345	0.312555611	0.594243705	0.556611001	0.458310276	0.309969991	0.459976733	0.603907406	0.262447208	0.088084936	0.360599339	0.491414875	0.524451852	0.165336251	0.322690517	28	3194	306	264	205	287	391	67	600
0.261017442	0.143689513	0.83383137	0.573541641	0.725552917	0.135696456	0.62264061	0.588919282	0.22281833	0.308573693	0.714487135	0.850684106	0.530748844	0.151562452	0.612554669	26	3519	303	274	193	284	299	64	586
0.136212111	0.087312937	0.780972898	0.658134699	0.293686271	0.174884796	0.741375268	0.557489395	0.180846468	0.721296847	0.451334268	0.847644329	0.637383342	0.319921613	0.531741142	24	3741	306	279	188	288	298	66	563
0.608105659	0.21064499	0.746400058	0.537543297	0.617914617	0.363714367	0.480946302	0.571898341	0.255744278	0.109520979	0.351293296	0.633159041	0.687208712	0.148412853	0.33809799	28	3204	306	264	205	287	367	66	568
0.198963508	0.073418282	0.835768998	0.609532058	0.737884104	0.132113814	0.670098186	0.557210207	0.198800832	0.57407558	0.512139499	0.866231859	0.688354433	0.175325871	0.755296648	25	3622	305	276	189	286	320	64	551
0.218945712	0.069615319	0.817128897	0.609957218	0.731772304	0.097880535	0.657601297	0.596626937	0.199823126	0.433721751	0.694579601	0.849971533	0.546104908	0.153892413	0.763580918	25	3584	303	274	188	284	327	64	593
0.189680845	0.088928066	0.832340419	0.609172165	0.747793972	0.14345938	0.671251833	0.58072722	0.203696296	0.606427431	0.517286062	0.876549125	0.676667273	0.199662998	0.709321439	25	3635	305	277	189	287	310	64	549
0.180838317	0.089496121	0.829701066	0.613731384	0.750290394	0.135644019	0.681619346	0.587743819	0.197804227	0.612650454	0.518347025	0.874406993	0.682035625	0.206820652	0.683011711	25	3651	305	277	189	287	312	64	555
0.146018162	0.093346335	0.799208343	0.639113247	0.435538054	0.189263284	0.715499938	0.607054651	0.179694742	0.65665108	0.435172647	0.881454349	0.622115374	0.23645848	0.551082373	24	3721	306	278	188	288	302	65	569
0.252613604	0.063396722	0.613151073	0.352004796	0.448057175	0.035821382	0.54541117	0.567768753	0.227391541	0.166286886	0.53354764	0.660242856	0.261101693	0.189488545	0.595923245	27	3425	300	271	193	281	387	64	633
0.215812117	0.056065015	0.820816815	0.630644619	0.710345149	0.081714004	0.687191546	0.538544297	0.203582898	0.536586761	0.649917305	0.834794641	0.617686093	0.189780429	0.808179319	25	3599	304	276	189	285	331	65	540
0.283754826	0.103560902	0.847723603	0.584763825	0.73856616	0.13030529	0.624982238	0.48884061	0.24259226	0.426577628	0.669543386	0.860272408	0.694375038	0.183400959	0.610761285	26	3502	303	275	194	284	312	64	541
0.182196632	0.084595919	0.823150396	0.654860795	0.750033021	0.128425926	0.709555387	0.575746775	0.202133	0.653157711	0.52054739	0.866532445	0.677251875	0.217180163	0.714880168	24	3647	305	277	189	287	312	65	548
0.287441462	0.070060417	0.64125818	0.392917544	0.491718501	0.035699684	0.549185276	0.560319602	0.233559966	0.185603321	0.538342595	0.681559563	0.282596976	0.191417068	0.595652521	26	3421	300	271	193	281	382	64	623
0.14715831	0.08880946	0.798637211	0.657622039	0.423084319	0.228155613	0.735850632	0.593396366	0.190780669	0.727020621	0.447720498	0.857331395	0.642545819	0.294993162	0.560740232	24	3718	306	279	189	289	287	66	553
0.218443811	0.069446914	0.805923522	0.44114992	0.665465474	0.044274252	0.610576868	0.572320282	0.204643443	0.22687614	0.584682286	0.778235435	0.34968394	0.142053097	0.67425555	25	3511	300	272	191	281	348	64	632
0.15385811	0.082319424	0.820318282	0.639866769	0.530664504	0.2066423	0.717575848	0.600897551	0.196652234	0.73599875	0.448525161	0.891643167	0.669677913	0.257304639	0.564534426	24	3702	306	279	189	288	296	65	544
0.199279621	0.074279606	0.835333228	0.645855665	0.744897068	0.11437133	0.669826329	0.560493588	0.207074225	0.587824404	0.60331291	0.870527148	0.6459288	0.187175766	0.748393476	24	3623	304	277	189	286	312	64	549
0.326965928	0.051472858	0.707007885	0.493961632	0.590650558	0.037574299	0.627290308	0.449036747	0.241297349	0.368200004	0.630148053	0.742174089	0.518887997	0.250619024	0.695506096	26	3456	301	273	193	282	372	65	543
0.235761032	0.069452651	0.840032279	0.607970834	0.701727927	0.062077895	0.699616015	0.483286858	0.212204278	0.477270812	0.715604007	0.830068827	0.648589492	0.216718614	0.726269305	25	3571	303	275	193	285	334	65	528
0.160473451	0.080767341	0.819735706	0.639869332	0.644869268	0.184166968	0.715694189	0.605872393	0.201641113	0.735107362	0.447044224	0.883705974	0.683370709	0.253613025	0.607004941	24	3690	306	279	189	288	302	65	545
0.241795182	0.051905796	0.780650556	0.522376776	0.667481124	0.047415193	0.642909229	0.537492275	0.204032063	0.375234336	0.678706169	0.799600065	0.453120857	0.161509439	0.757148266	25	3543	301	273	188	283	356	64	604
0.14065665	0.103214726	0.790118337	0.68053627	0.338303477	0.231041789	0.735737264	0.592301488	0.185393691	0.696362317	0.452163666	0.856801033	0.576536953	0.29426223	0.528375506	23	3730	306	279	189	289	285	66	563
0.132297993	0.092855401	0.747550011	0.698310971	0.234936997	0.231278002	0.755774975	0.565155983	0.177656993	0.718607008	0.452591002	0.819496989	0.564263999	0.342824012	0.524810016	23	3748	306	279	188	289	280	67	568
0.326878488	0.06277442	0.75164187	0.533315301	0.630794287	0.048231333	0.630528808	0.442387313	0.252287447	0.405343682	0.694083154	0.766975284	0.586225808	0.269241929	0.680838466	26	3456	302	274	194	283	360	65	530
0.498086572	0.122914135	0.787700117	0.556584179	0.641447067	0.344459116	0.531626165	0.530607343	0.219177082	0.141017422	0.331510961	0.7027843	0.701852977	0.138063923	0.406964004	27	3293	306	265	203	288	358	66	552
0.216810822	0.054973334	0.840498686	0.671792448	0.742762804	0.097697735	0.708852947	0.489047587	0.223509178	0.68118	0.636586249	0.863268256	0.735215604	0.214833781	0.787648857	24	3593	304	277	190	286	313	65	512
0.330105066	0.104660869	0.668791831	0.423244774	0.538645089	0.037539113	0.554256141	0.546938062	0.254472554	0.220231965	0.569848597	0.705491841	0.339694619	0.232160151	0.574863791	26	3420	300	273	194	282	379	64	609
0.189580023	0.092748284	0.828568578	0.655616522	0.747542262	0.120690309	0.708786905	0.558181167	0.210917085	0.658426642	0.524414659	0.860701561	0.69108808	0.226538658	0.733571053	24	3637	305	278	190	287	314	65	540
0.164009333	0.090151034	0.825970411	0.644115508	0.694044232	0.191309556	0.714874804	0.603513777	0.202921882	0.71370399	0.444164574	0.885590255	0.673363984	0.249818146	0.599595904	24	3683	306	279	190	288	298	65	544
0.211212456	0.058671206	0.839244068	0.671139657	0.748046458	0.106314279	0.709082544	0.504633248	0.219849929	0.672931492	0.627734065	0.868208528	0.724397063	0.21602945	0.782608986	24	3602	304	277	190	287	312	65	518
0.405176789	0.388881594	0.769905984	0.597334027	0.645139694	0.109997153	0.541882932	0.525989115	0.34852767	0.330880553	0.612236261	0.757309675	0.566310465	0.382828385	0.465010166	26	3375	304	276	199	286	356	64	576
0.204613537	0.064062797	0.83874929	0.668952763	0.733761251	0.124298356	0.710346758	0.51983732	0.217032567	0.677473187	0.614870071	0.879529655	0.704683661	0.220652953	0.766488671	24	3612	304	277	190	287	301	65	518
0.180399343	0.083445653	0.829496205	0.676812112	0.714705527	0.176995203	0.714027286	0.56848377	0.217622638	0.741666138	0.528735161	0.895707369	0.649130285	0.24580352	0.654711783	23	3654	305	279	190	288	288	65	527
0.134701207	0.112482443	0.762380838	0.699229121	0.263483793	0.230462998	0.744562864	0.581282079	0.180127531	0.688575089	0.459718108	0.816469967	0.555777669	0.340133786	0.524886966	23	3742	306	279	189	289	280	67	571
0.218304381	0.053786937	0.840984941	0.671864271	0.746725202	0.107140653	0.709045291	0.488893569	0.22541444	0.689845562	0.639989972	0.869068742	0.738482296	0.216220006	0.782020628	24	3591	304	277	190	287	312	65	512
0.400819987	0.40830344	0.730564177	0.586739004	0.630964935	0.08552365	0.542732179	0.552874863	0.338982314	0.270749032	0.71209842	0.730750918	0.479069918	0.397453099	0.461811304	26	3372	303	276	199	285	365	64	595
0.400186718	0.399448305	0.729932725	0.590062678	0.631278813	0.084065795	0.549292982	0.549166262	0.338220805	0.275330931	0.711665392	0.72895664	0.485451132	0.402729481	0.468846172	26	3379	303	276	199	286	364	65	581
0.295431077	0.128865317	0.71911329	0.583677828	0.628267825	0.045242909	0.641715467	0.480110705	0.251284242	0.349103093	0.720262945	0.748969853	0.45580551	0.257029742	0.651044369	24	3489	302	275	194	284	369	65	575
0.321939647	0.091874652	0.734263241	0.55871284	0.631038129	0.043350186	0.632871449	0.443580389	0.262720793	0.392403513	0.694727361	0.762374163	0.538740754	0.282176435	0.645222247	25	3461	302	275	195	284	366	65	539
0.253208011	0.143665522	0.684378266	0.526456535	0.592788637	0.037846267	0.621986687	0.533569634	0.239237323	0.261240125	0.659176707	0.725404143	0.32373181	0.218537733	0.632402003	24	3497	301	274	193	284	375	64	621
0.150908127	0.121988297	0.771463156	0.723326266	0.485885888	0.180783138	0.732909918	0.641765594	0.195029795	0.678756416	0.551281333	0.815039396	0.528523207	0.282602072	0.604951203	22	3706	305	279	189	289	285	67	569
0.135238618	0.109970428	0.758113205	0.737738013	0.261450112	0.18128401	0.747630477	0.563384056	0.18000111	0.705908716	0.549665034	0.804138005	0.53754431	0.340257525	0.536150157	22	3742	305	279	189	289	279	67	558
0.222369924	0.084178098	0.832990468	0.688459754	0.733746886	0.108989283	0.706371665	0.518032253	0.241327748	0.66158092	0.676129937	0.867019594	0.644227147	0.235233322	0.744022906	23	3587	304	278	191	287	301	65	524
0.132111803	0.098897703	0.72395891	0.762694895	0.242194682	0.122903146	0.755470991	0.568620443	0.177824348	0.685626507	0.656425714	0.758191586	0.500157416	0.370418996	0.567285061	22	3746	304	279	188	289	286	68	568
0.239448741	0.093572088	0.836076617	0.6848768	0.742984533	0.093952365	0.701267958	0.485005885	0.252672017	0.638156176	0.693396389	0.854983389	0.677165926	0.23461476	0.72239536	23	3563	303	278	192	287	314	65	525
0.424370915	0.339153409	0.735735476	0.683477342	0.634137154	0.124996267	0.581932366	0.497007638	0.311983585	0.300890177	0.564977407	0.684389472	0.567236483	0.365645617	0.479506314	24	3360	304	278	201	287	362	66	549
0.310527593	0.183773518	0.833056927	0.676798224	0.687275171	0.070107736	0.643415809	0.451126665	0.295646518	0.478490591	0.725835204	0.806676269	0.598986208	0.296328545	0.596626997	23	3475	303	278	197	287	338	65	532
0.433522671	0.482107908	0.772981644	0.689591587	0.65759474	0.096567959	0.578715801	0.502455771	0.413640767	0.430606663	0.650433958	0.703114092	0.59762615	0.529520452	0.472615749	24	3351	304	279	202	288	353	66	543
0.223305762	0.085520782	0.816145062	0.713923573	0.733411908	0.089233413	0.721511781	0.527641594	0.242018953	0.644003689	0.73259604	0.822985113	0.594523549	0.240829006	0.772794724	22	3586	303	278	191	287	303	66	534
0.153967887	0.08005143	0.776728928	0.746028781	0.537908673	0.086054444	0.736127734	0.613281071	0.196978271	0.695531011	0.742599607	0.797609091	0.525734663	0.273000836	0.641010523	21	3704	303	279	189	288	297	67	549
0.395065427	0.412451774	0.812012732	0.705968916	0.686610341	0.109369427	0.599625051	0.510185719	0.367446452	0.418258101	0.631868899	0.726757109	0.59455806	0.393475682	0.518525243	23	3387	304	278	200	288	339	66	548
0.241011605	0.116301648	0.816634238	0.709264517	0.745762169	0.082320757	0.707685173	0.523814023	0.255896807	0.586032987	0.734787107	0.813139975	0.583075047	0.239606351	0.739897668	22	3559	303	278	192	287	311	66	547
0.262511075	0.171573639	0.827499807	0.662582755	0.727408826	0.063889138	0.681210577	0.493546396	0.260987103	0.457241774	0.73491329	0.82048893	0.563109815	0.226150155	0.622653306	22	3529	302	277	196	287	323	65	544
0.316013247	0.249768063	0.810356557	0.673741996	0.685604751	0.060938727	0.651946723	0.480442464	0.305012167	0.435895681	0.73547703	0.741421103	0.548238337	0.331635982	0.604879558	23	3469	303	278	198	287	339	66	544
0.180737704	0.076053865	0.813014567	0.724542499	0.730136395	0.087654963	0.730518043	0.575680256	0.207994625	0.660068929	0.733147264	0.835898936	0.563657105	0.231042802	0.707040727	22	3652	303	278	190	287	297	66	541
0.277621537	0.247125462	0.812946618	0.712567151	0.739266932	0.085228786	0.680210173	0.495325118	0.283482343	0.470689565	0.735051811	0.787052095	0.584759355	0.275687605	0.609460235	22	3513	303	278	197	288	316	66	547
0.329813629	0.193056911	0.825338244	0.714942873	0.725145817	0.087267041	0.666434586	0.434778392	0.324324876	0.548076749	0.770067811	0.797577918	0.6938411	0.324457765	0.570331156	22	3453	303	278	199	288	321	66	501
0.420342445	0.423478544	0.753142357	0.698791385	0.651563108	0.071042724	0.584656835	0.50292933	0.386381209	0.390881538	0.736611664	0.682708502	0.530411839	0.471561909	0.499647886	23	3365	303	278	201	288	354	66	549
0.411289215	0.385564595	0.794226289	0.70348078	0.670285761	0.083565481	0.594506562	0.488686502	0.397740722	0.458636552	0.712432504	0.713573217	0.590008438	0.469505697	0.505215526	23	3376	304	279	201	288	342	66	530
0.296739638	0.248023972	0.826965094	0.699090302	0.73821789	0.100513734	0.652648628	0.491502106	0.305350095	0.486910582	0.742943704	0.833852291	0.585453093	0.264918089	0.556236923	22	3492	303	278	197	287	309	65	544
0.161979094	0.062821463	0.793447196	0.746477425	0.653577626	0.087721549	0.740722239	0.575659215	0.203950569	0.749668658	0.760756552	0.813493133	0.586372077	0.275393993	0.652549863	21	3686	303	279	190	288	289	67	516
0.331230491	0.187024355	0.824177086	0.715025067	0.734251857	0.089906961	0.670787871	0.43534866	0.339627475	0.589601159	0.787665844	0.807145417	0.707940578	0.348940969	0.56631285	22	3450	303	279	199	288	316	66	499
0.419185042	0.357808352	0.775696576	0.712024271	0.669210672	0.072794534	0.591928244	0.485420913	0.403334171	0.468982399	0.752666771	0.666552424	0.594181001	0.514382303	0.534655571	23	3363	303	279	201	288	343	67	527
0.206251681	0.079395391	0.810088277	0.661640525	0.745848715	0.056540743	0.719610989	0.568901777	0.224738047	0.572650969	0.718634248	0.80657202	0.50298655	0.203864962	0.804982007	21	3611	302	278	190	287	309	66	554
0.152177155	0.075375326	0.758403122	0.772545993	0.489259899	0.097310804	0.741368294	0.595367074	0.195289776	0.718571186	0.75290823	0.766655207	0.509557068	0.28548789	0.636105895	20	3708	303	279	190	289	283	68	537
0.174603164	0.04767229	0.79756856	0.701527774	0.722692251	0.069487289	0.740181684	0.542836308	0.215472028	0.76693964	0.787196755	0.814070463	0.586248994	0.26208058	0.71421802	21	3661	302	279	190	288	292	67	510
0.238398001	0.106326602	0.813461423	0.679911613	0.732247829	0.0710117	0.715189278	0.529185236	0.253803283	0.573627114	0.747003555	0.814272046	0.525448859	0.224361762	0.731191337	21	3561	302	278	192	287	301	66	542
0.333892256	0.174194917	0.803218663	0.742873609	0.721992373	0.074380338	0.683074176	0.419202834	0.3437756	0.619085431	0.796528757	0.751719475	0.689538419	0.376650125	0.616990089	21	3445	303	279	199	288	327	67	490
0.255453497	0.156793892	0.814375222	0.680235505	0.72917074	0.076635852	0.70362252	0.501658142	0.280332178	0.559331417	0.76186794	0.816119909	0.548036277	0.265888751	0.638765156	21	3540	302	279	196	288	300	66	530
0.159752503	0.06296584	0.761882663	0.77178055	0.603265226	0.093315959	0.742653012	0.593693614	0.207345501	0.763665736	0.765818357	0.771873474	0.536546946	0.286735743	0.664509475	20	3693	303	279	190	288	285	68	533
0.173045516	0.050690453	0.794972599	0.714104176	0.715439975	0.074307613	0.741645932	0.547500789	0.214148208	0.761081278	0.787302673	0.821012318	0.561696351	0.253221661	0.69093734	20	3667	302	279	190	288	286	67	512
0.209680244	0.081680827	0.788623273	0.658611715	0.742476642	0.046727419	0.722262621	0.557451725	0.231605217	0.584107041	0.672213137	0.762076557	0.484824002	0.218464002	0.810562015	20	3604	301	278	191	287	308	67	551
0.172108978	0.053822115	0.765440524	0.722352087	0.698966861	0.075493686	0.741593897	0.567286491	0.22302106	0.769744515	0.794644713	0.788246989	0.525941133	0.278763801	0.682221234	20	3671	302	280	191	288	277	68	521
0.371181756	0.210962266	0.799480677	0.697385192	0.706821024	0.063254751	0.634528577	0.448075294	0.370035142	0.544561505	0.792836964	0.718995631	0.624789894	0.398219258	0.576478899	21	3406	302	279	200	288	324	67	505
0.253859699	0.150801167	0.787985921	0.709871113	0.704247296	0.083833568	0.708238423	0.507778645	0.280569255	0.582142353	0.766849041	0.787986338	0.510648847	0.278939009	0.651558518	20	3544	302	279	196	288	283	67	528
0.232058316	0.078059696	0.789783418	0.659116209	0.714502394	0.056696303	0.721813917	0.529111922	0.260766178	0.639186502	0.685572505	0.784682989	0.485970259	0.246136129	0.766075134	20	3573	301	279	192	287	288	67	531
0.316453278	0.231604278	0.788961589	0.700485349	0.741172016	0.065917172	0.65552032	0.492756158	0.328644931	0.499248803	0.751610219	0.727725983	0.536858439	0.291084647	0.609516442	20	3467	302	279	198	288	313	67	539
0.389596999	0.271153003	0.79666698	0.69708699	0.714380026	0.070818096	0.615058005	0.471204013	0.382652014	0.49526599	0.781179011	0.710870028	0.610144973	0.368781	0.537111998	21	3392	302	279	201	288	325	67	515
0.336866975	0.228312001	0.792654693	0.694688618	0.739644408	0.070053689	0.64515996	0.483893663	0.344513148	0.506717265	0.743668854	0.732877851	0.56066364	0.293689698	0.581357419	20	3444	302	279	199	288	312	67	527
0.288539797	0.177175775	0.795771837	0.701569498	0.722771823	0.076729998	0.682945192	0.462421149	0.307760775	0.557382703	0.764919817	0.767633736	0.558825493	0.287050337	0.610485315	20	3499	302	279	198	288	298	67	517
0.385223091	0.241546333	0.789285541	0.678228617	0.727750838	0.064681798	0.615463734	0.487665653	0.385473698	0.496598393	0.726585567	0.706620395	0.56180346	0.325630665	0.550495386	20	3396	301	279	200	288	324	67	530
0.336475283	0.2102011	0.767988801	0.684613109	0.72488296	0.048092719	0.646186709	0.477960855	0.343480438	0.504655778	0.689335883	0.661872983	0.519869328	0.305754125	0.633077681	19	3445	301	279	199	288	322	68	530
0.288420826	0.155258819	0.765734076	0.633399904	0.739109993	0.036018878	0.676849306	0.485566974	0.295532346	0.482207268	0.598332882	0.676693857	0.472127318	0.248633027	0.694353163	19	3500	300	278	196	287	315	68	544
0.404545724	0.228506148	0.771983683	0.681025922	0.696160018	0.04667227	0.607919633	0.466536671	0.401835889	0.510855258	0.717389286	0.639897346	0.541402936	0.387243956	0.578346968	19	3375	301	279	201	288	335	68	514
0.25364846	0.072762355	0.772624433	0.583326519	0.742307067	0.026941787	0.711254299	0.479183108	0.265402287	0.570250988	0.522655785	0.701652229	0.493056357	0.220626295	0.779823005	19	3541	299	278	195	287	312	68	525
0.204932541	0.045999121	0.74280405	0.623298526	0.733299732	0.022889884	0.72798413	0.540866375	0.216893405	0.572585046	0.507106781	0.63431251	0.427690625	0.192849308	0.898962915	18	3613	299	277	190	286	322	69	544
0.191966578	0.047962975	0.736099541	0.623145998	0.733372688	0.022159168	0.729726315	0.559718668	0.211824194	0.587330759	0.513211548	0.635508358	0.41645506	0.20069164	0.873891175	18	3633	299	277	189	286	326	69	559
0.313733727	0.139158055	0.774672329	0.685488462	0.714645267	0.069888301	0.682800829	0.452616632	0.340247065	0.606886804	0.738047898	0.731022954	0.553752184	0.298922807	0.617240548	19	3468	301	280	199	289	292	68	500
0.239119336	0.049109057	0.750706613	0.63545543	0.743590593	0.026932204	0.728578687	0.475911558	0.254688382	0.648178339	0.553169668	0.658837914	0.50481993	0.223484471	0.85229373	18	3564	299	278	192	287	310	69	515
0.374938875	0.149595648	0.762383461	0.678028345	0.735528648	0.053058229	0.650301635	0.450292706	0.392989725	0.600487649	0.727009952	0.668013513	0.598471284	0.331732571	0.61341536	19	3399	300	280	200	288	320	69	504
0.34905082	0.144022226	0.776000977	0.678503931	0.726157367	0.055430576	0.658719301	0.458785892	0.360691369	0.572858036	0.6819489	0.715451777	0.533992052	0.277128994	0.603874862	18	3428	300	279	199	288	303	68	506
0.192813352	0.053424906	0.737958491	0.623508513	0.721130729	0.018211877	0.728753269	0.557416916	0.218175128	0.581473351	0.479240537	0.625177026	0.37858066	0.20152542	0.871319354	17	3632	298	278	190	286	331	69	552
0.269759566	0.090373039	0.735017598	0.620756626	0.720586956	0.01685279	0.698029399	0.467121184	0.277393967	0.5093292	0.445480675	0.594444513	0.413651049	0.222068802	0.78394413	17	3521	298	278	195	286	324	69	534
0.302942097	0.108008921	0.720696032	0.660004258	0.712870836	0.019256392	0.67735517	0.443454534	0.314137936	0.54701972	0.514078975	0.554311395	0.45014599	0.272289753	0.751421213	17	3480	299	279	197	287	327	70	523
0.372976691	0.18587248	0.750889957	0.661831617	0.727621317	0.030825881	0.622372389	0.493927777	0.370168477	0.467579603	0.534459114	0.617494464	0.442735076	0.272516459	0.630095601	17	3405	299	279	199	287	320	69	531
0.338922709	0.114570424	0.735296965	0.675399899	0.739986658	0.029601781	0.668757796	0.445371091	0.346799374	0.571403086	0.570438623	0.607306004	0.515117407	0.281384498	0.692106903	17	3443	299	279	198	288	318	70	512
0.378432035	0.159649506	0.737065732	0.629778028	0.720600069	0.031561352	0.620209157	0.508523822	0.377735913	0.476978064	0.48420766	0.612660587	0.411821842	0.267760485	0.628047228	17	3401	298	279	199	287	299	69	527
0.939821959	0.97099787	0.562541187	0.835932791	0.728330135	0.625552535	0.131625056	0.819942594	0.999998987	0.018417215	0.51942724	0.39173916	0.524547994	0.96812737	0.000218738	15	1992	298	276	252	291	264	76	444
