# Supplementary material for: Mechanisms of multi-species mealybug invasions in Hainan Island of China: Integrating niche, distribution, and habitat drivers
Source: PLoS One. 2025 Oct 24;20(10):e0333679. doi: 10.1371/journal.pone.0333679 (PMC12551864; doi:10.1371/journal.pone.0333679)
Supplement: S6 Data — (XLSX) [file pone.0333679.s006.csv]

latitude	elevation	infestation area	climactic	habitat suitability	habitat types
0.840542586	-0.639417699	0.519005585	-1.090779352	-1.786090136	-0.779587264
0.366537927	-0.629297856	0.185967166	-0.545258817	-1.364553231	-0.779587264
0.76816049	0.082946333	2.517236104	0.204377014	-2.181729764	-0.779587264
-0.186799476	1.158661549	0.852044005	1.971078843	-1.2688207	-0.779587264
-0.498832026	-0.662428294	0.185967166	0.15567605	-0.458565494	-0.740774932
-0.828882278	-0.466777996	0.852044005	0.330482878	-0.220029115	-0.701962599
-0.148571995	-0.423768663	-0.14374087	-1.192759511	-1.869611875	-0.663150267
-0.129759746	-0.685920787	-0.14374087	-1.322883778	-1.908909773	-0.779587264
-0.521057559	-0.569422118	-0.113767412	0.368441773	-0.473447073	-0.624337934
-2.029738052	1.636342234	0.019447956	0.980202468	0.706997551	-0.779587264
-1.901010639	1.427078337	-0.14374087	0.602330959	1.312371819	-0.624337934
-1.255632101	-0.584119985	-0.140410486	0.167416013	0.396604671	-0.585525602
0.269609788	0.108125466	-0.14374087	-0.28232776	-2.282247861	-0.624337934
1.104689017	-0.44039412	-0.08046357	-0.393935762	-2.38721905	-0.546713269
-1.445082457	-0.227275045	-0.130419333	-1.055823466	0.786928819	-0.624337934
-2.14439002	-0.485210567	-0.047159728	-0.681146349	1.509936935	-0.624337934
-1.973908645	-0.499667486	0.185967166	-0.279708592	1.031315935	-0.663150267
-1.957355086	1.1363738	-0.14374087	0.34113563	1.483847251	-0.624337934
-1.968660285	-0.835790842	-0.08046357	-0.900945599	1.398096527	-0.624337934
-1.968660285	-0.835790842	-0.047159728	-0.900945599	1.398096527	-0.624337934
-0.16717309	0.550748123	-0.14374087	1.224862576	-3.051915109	-0.507900937
-0.16717309	0.550748123	-0.14374087	1.224862576	-3.051915109	-0.507900937
1.087289538	-0.269320583	-0.14374087	0.20873441	-3.231035314	-0.663150267
-2.04636693	-0.71724411	-0.113767412	-1.084257343	-0.045690411	-0.779587264
-2.046345162	-0.719171699	-0.113767412	-1.084257343	-0.045690411	-0.469088605
-2.046338631	-0.717605533	-0.113767412	-1.084257343	-0.045690411	-0.430276272
-2.14439002	-0.485210567	0.08605564	-0.681146349	0.050255046	-0.779587264
-2.155877203	-0.42617815	0.119359482	-0.445851198	1.677733629	-0.39146394
-1.967029832	-0.817719694	0.019447956	-0.141853633	1.737784903	-0.352651607
-2.161891811	-0.652790348	0.019447956	-0.455931864	1.729174957	-0.779587264
-2.163472196	-0.81844254	0.019447956	-0.2292121	-1.10730075	-0.313839275
-1.968660285	-0.835790842	0.019447956	-0.900945599	0.955182954	-0.275026942
-2.060416253	-0.746639845	-0.113767412	-0.991845707	-0.476543866	-0.779587264
0.840542586	-0.639417699	-0.14374087	-1.090779352	0.606708098	-0.39146394
0.485789557	-0.673873354	-0.14374087	0.260299893	0.854264789	-0.23621461
0.211927891	-0.844705942	0.519005585	-0.499371611	0.552653434	-0.663150267
0.685392693	-0.562314133	-0.113767412	-0.513305318	0.936549855	-0.624337934
0.76816049	0.082946333	-0.14374087	0.204377014	0.100469922	-0.663150267
-0.240974484	-0.848320172	-0.14374087	-1.480796814	-1.900351859	-0.663150267
-1.521406809	0.271247697	-0.14374087	0.578543143	-0.76913491	-0.197402277
-1.947736502	0.687366004	-0.14374087	1.547214289	-1.015195081	-0.39146394
-0.845591699	-0.511112546	9.844081337	0.431315379	0.124200543	-0.158589945
-0.778899863	-0.49171618	-0.14374087	-0.041231849	0.735399223	-0.507900937
-0.753433016	0.903376462	-0.08046357	-0.010100931	-1.294977746	-0.119777612
-1.521326266	0.070417003	-0.14374087	0.472385996	-0.243307559	-0.585525602
1.111587422	-0.216432356	-0.08046357	0.226619846	0.304171947	-0.352651607
1.320875317	0.293414972	-0.130419333	0.262302557	-0.129180869	-0.430276272
-1.683849115	0.03463613	-0.113767412	0.506384173	-0.591257766	-0.08096528
-1.68232968	1.382502838	-0.14374087	1.521390014	-1.572962698	-0.119777612
-1.842514603	0.440393645	-0.14374087	0.640199627	-0.664054548	-0.042152947
1.51595498	-0.72085834	-0.14374087	-0.561578551	0.525145276	-0.779587264
1.492462526	-0.588818484	-0.14374087	-0.506859068	0.454000799	-0.003340615
-0.133599691	0.403167079	-0.14374087	-0.570935372	-0.929584501	-0.663150267
-0.066631396	0.489306219	-0.14374087	-0.624740554	-1.566057088	-0.663150267
0.004731938	0.500148908	-0.14374087	-0.289671102	-1.635798887	-0.663150267
1.497541093	-0.914099151	-0.14374087	-0.663483623	0.333664728	0.035471718
1.423334806	-0.375337986	-0.14374087	-0.318164874	0.519725966	0.07428405
0.165247741	-0.340159484	-0.113767412	-1.08781898	-1.102650295	-0.663150267
0.94243392	-0.570265438	0.519005585	-0.715711998	0.56222441	-0.624337934
0.125790345	0.354013556	-0.140410486	0.719618163	0.776640553	0.113096383
-0.045851285	0.946506269	-0.14374087	1.282807131	0.719650145	0.151908715
-0.028488812	0.809888388	-0.14374087	1.083357073	0.897787136	-0.701962599
0.142828469	0.680980864	-0.14374087	1.018985712	0.197995211	0.190721048
-0.075856843	0.584721882	-0.14374087	0.702426216	1.143556489	-0.352651607
-0.160825425	0.614479039	-0.140410486	0.961258508	1.182537244	0.22953338
-0.059724284	0.367265731	-0.14374087	0.976759192	0.941298952	0.268345713
-0.012898286	0.504004086	-0.14374087	1.379239718	-0.261332697	0.307158045
1.168537901	-0.480873492	-0.14374087	-0.065277372	0.62246275	-0.313839275
-0.227795897	0.693871617	-0.14374087	1.277456984	0.4174618	-0.507900937
-0.249714496	1.109869449	-0.14374087	1.699873127	-1.604237861	0.345970378
-0.307459521	0.182819545	-0.14374087	0.801199092	0.964504614	0.38478271
-0.301355663	0.208721524	-0.14374087	0.562257011	1.027865763	-0.663150267
0.248803554	0.431478545	-0.14374087	0.746350416	0.814010815	0.423595043
1.010279481	-0.912171562	-0.14374087	-0.268648731	0.756152599	0.462407375
1.281095749	-0.547013894	-0.14374087	-0.215803131	0.608033038	-0.507900937
1.292711366	-0.519666223	-0.14374087	-0.107343553	0.534981365	-0.585525602
-0.869924413	-0.64002007	-0.137080102	0.424617215	-0.176091137	0.501219708
-1.300677444	-0.462320446	-0.14374087	0.414268796	-0.054705458	0.54003204
-0.857993155	0.648934695	-0.14374087	1.190822866	0.743146625	0.578844373
-0.977971849	0.737965219	-0.14374087	0.807306583	0.813340602	0.617656705
-1.163791236	-0.554724251	-0.14374087	0.273015542	0.254539017	-0.507900937
-1.216681909	-0.799166649	-0.14374087	0.08298398	0.302358284	0.656469038
1.616407423	-0.890606659	-0.137080102	-0.711068391	0.401603394	-0.624337934
1.220575253	-0.877354483	-0.14374087	-0.761557864	0.894705828	0.69528137
1.328494256	-0.816876374	0.019447956	-0.628903265	0.840900481	-0.624337934
1.092947144	-0.623756037	-0.14374087	-0.560506194	0.943767343	-0.507900937
0.534931713	0.575083936	-0.140410486	0.934366144	-0.628352386	0.07428405
0.542585481	0.134509342	-0.113767412	0.588961071	0.542583513	-0.119777612
0.685941256	0.056201033	0.019447956	0.706647319	-0.121454527	-0.119777612
0.650349928	0.16149559	-0.14374087	0.679014009	0.504911904	0.734093703
0.987296408	-0.387626367	-0.14374087	0.051674672	0.44173782	-0.507900937
0.357982947	0.990599871	-0.113767412	0.808012408	-0.37710147	0.772906035
0.353542194	1.181792619	-0.08046357	0.867606471	-0.447632721	-0.663150267
0.350100611	0.552434764	-0.120428181	0.331624359	-0.406152604	-0.663150267
0.314650777	0.732061977	-0.14374087	0.411018222	-0.404910666	-0.663150267
0.393297817	0.984576155	-0.14374087	0.459717792	-0.459433302	-0.663150267
0.296286958	0.844946416	-0.120428181	0.819333992	-0.950966434	-0.663150267
0.317776719	1.028067385	-0.14374087	0.681672042	-0.005114338	-0.663150267
0.304726565	1.331180777	-0.137080102	1.052048607	-0.128131261	-0.663150267
0.374320129	1.135410005	-0.120428181	1.360389699	-0.417085067	-0.663150267
0.887320693	-0.533400296	-0.14374087	-0.309578622	-0.851191409	-0.663150267
0.485789557	-0.673873354	-0.130419333	0.260299893	-1.539245314	-0.119777612
0.510161454	-0.836995586	-0.113767412	-0.792887602	0.204963073	0.811718368
0.576211123	-0.759169174	-0.113767412	-0.791863701	0.207426199	-0.585525602
0.218275555	-0.371723756	-0.14374087	-0.118844798	-0.329048062	0.811718368
0.233798599	-0.485692464	-0.140410486	-0.380808966	0.164927445	-0.663150267
0.458200291	0.695799206	-0.140410486	0.554921721	-1.286082092	-0.663150267
0.330095454	-0.908918756	-0.14374087	-0.545317848	0.283382335	-0.663150267
0.339854227	-0.6924264	-0.14374087	-0.618175762	0.283273317	-0.663150267
0.211927891	-0.844705942	1.185082425	-0.499371611	0.165914491	-0.585525602
1.002730201	-0.762060558	-0.14374087	-0.571768433	0.290329446	-0.39146394
1.05866845	-0.538098794	-0.130419333	-0.629931876	0.192185976	0.811718368
0.718352222	-0.649055644	0.185967166	-0.849690556	0.271368983	-0.585525602
0.751109305	-0.428467162	-0.130419333	-0.833877293	0.140074434	-0.585525602
0.89374237	-0.687607427	-0.14374087	-0.938610544	0.273000537	-0.39146394
0.559260073	-0.635080623	-0.08046357	-0.767162786	0.008130422	0.811718368
0.64844084	-0.90988255	-0.120428181	-0.980476079	0.14552007	0.8505307
0.513537732	-0.716641739	-0.14374087	-0.828425525	0.142714094	-0.39146394
-0.381522137	2.084988607	-0.113767412	2.291985485	-2.050139209	-0.585525602
-0.186799476	1.158661549	-0.113767412	1.971078843	-1.831129753	-0.585525602
-0.107390542	1.006502481	-0.08046357	0.705100736	-0.590410708	-0.585525602
-0.904991123	0.406419886	-0.14374087	1.190874253	-0.068210065	-0.663150267
-0.981350304	1.588393454	-0.08046357	1.743973843	-0.963260229	-0.663150267
-0.741075097	1.756575606	-0.08046357	4.312413549	-3.214404743	-0.585525602
-0.68164302	1.058547388	-0.14374087	0.960670294	-0.77231997	-0.39146394
-1.004507525	2.685191676	-0.14374087	2.858678851	-2.680173771	-0.663150267
-0.598365843	3.110225082	-0.123758565	1.860902957	-0.003903681	-0.39146394
-0.587492528	1.672725479	-0.047159728	1.860902957	-0.003903681	0.811718368
-0.601213149	3.14696975	0.019447956	2.033518444	-1.973096919	-0.585525602
-0.632087266	3.161908566	-0.113767412	2.113634422	-2.131281057	-0.663150267
-0.492120829	-0.702787192	-0.127088949	-1.569417806	0.555163016	-0.585525602
-0.354881973	-0.802058032	-0.14374087	-1.722855097	1.409522669	-0.663150267
-0.430603341	-0.77049376	-0.127088949	-1.51790145	0.941065121	-0.585525602
-0.324523767	-0.679174225	-0.14374087	-1.44223276	0.383661259	-0.39146394
-0.210289753	-0.231732595	0.019447956	-1.061491745	0.735887945	-0.585525602
-0.148711312	-0.832176613	-0.14374087	-1.679092316	1.425625435	-0.663150267
-0.145123881	-0.830249024	-0.14374087	-1.411953554	1.278981644	-0.585525602
-0.115368659	-0.981685246	0.185967166	-1.681748114	1.337068736	-0.779587264
-0.144412054	-0.79278151	-0.14374087	-1.658271649	1.280821014	-0.39146394
-0.945304017	-0.094512343	-0.14374087	-1.077587468	0.387641655	-0.39146394
-0.983063477	-0.890727133	-0.140410486	-1.577802642	0.961501354	-0.663150267
-1.19018324	-0.564000773	-0.130419333	-1.306751904	0.17129261	-0.585525602
-1.166449157	-0.604721094	-0.137080102	-0.833189693	-0.493004967	-0.585525602
-0.785153923	-0.999756394	-0.14374087	-1.664810579	1.139389027	-0.663150267
-0.715889062	-0.915906266	-0.140410486	-1.760645794	1.022997117	-0.663150267
0.798281421	-0.594601251	0.185967166	-0.435606804	-1.384371127	-0.585525602
0.515183423	0.111137324	-0.047159728	0.029148321	-1.223859129	0.811718368
0.541960728	0.112583016	-0.047159728	0.182159948	-0.786084424	-0.585525602
0.273497623	0.457741947	-0.08046357	0.651686067	-1.424136688	-0.585525602
0.153333897	0.402685182	0.052751798	0.829230196	-1.902253635	-0.585525602
-1.631478706	-0.598938327	0.185967166	-0.045912663	-0.770880746	-0.779587264
-1.669155447	-0.68182466	0.185967166	-0.148410541	-0.470563051	-0.779587264
1.135698098	-0.442321709	-0.113767412	-0.405970108	-0.251111948	0.889343032
-1.511722049	-0.345098931	-0.113767412	-0.01621588	-1.053594045	0.811718368
0.397686326	-0.209685794	-0.14374087	0.40879631	-1.757355836	-0.275026942
-0.773681978	-0.513040135	-0.08046357	0.276486999	-0.758176431	-0.585525602
-0.738576085	-0.802901353	-0.14374087	0.181760531	-0.754850762	-0.507900937
-0.752015893	-0.736279053	-0.14374087	0.156120077	-0.755323689	-0.507900937
-0.527006862	0.282090386	-0.113767412	-0.39867301	-0.589631168	0.811718368
-0.639362264	0.285102244	-0.113767412	-0.73856422	0.563003951	-0.39146394
-0.67304015	1.308290656	-0.130419333	-0.064123488	-0.565630479	-0.39146394
-0.661624803	1.398766872	-0.14374087	0.640361757	-1.888473696	-0.663150267
-0.331927199	-0.080416847	-0.14374087	-1.059214166	0.976736312	-0.663150267
-0.308732972	-0.372567077	-0.137080102	-1.067413642	0.869084116	-0.663150267
-0.211519667	-0.709895177	-0.140410486	-1.341248813	1.523716875	-0.39146394
-0.424408055	-0.221974175	-0.130419333	-1.360456043	0.774156986	0.928155365
-0.670029581	0.803985147	-0.113767412	-0.393244413	-0.277627794	0.811718368
-0.919919889	0.965902635	-0.14374087	-0.250291675	-0.272431475	-0.39146394
-1.38669744	3.587423869	-0.113767412	2.489025386	-3.145786398	0.966967697
-0.119208604	0.252815126	-0.14374087	-0.742170851	0.652101094	0.811718368
-0.048369888	0.510148277	-0.130419333	-0.387485954	0.403832689	0.811718368
-0.014415543	0.611346707	-0.14374087	-0.233778795	0.142116663	0.811718368
0.239319064	-0.862897565	-0.14374087	-1.722459765	1.695696515	-0.663150267
0.114039765	-0.392565814	-0.08046357	-1.495725196	0.854410353	-0.39146394
0.730675311	-0.697486321	-0.047159728	-0.850438917	0.044960239	0.811718368
0.752482891	-0.833381356	-0.047159728	-0.919383317	-0.217280436	-0.663150267
1.44670971	-0.874704048	-0.14374087	-0.845088865	0.461602638	-0.663150267
1.619330918	-0.7013415	-0.14374087	-0.73551934	0.546610367	-0.663150267
1.569890536	-0.871812665	-0.14374087	-0.830589081	0.386856849	-0.39146394
0.064103063	-0.392565814	0.052751798	0.191667518	-1.405992002	-0.585525602
-0.379155912	-0.824104833	-0.14374087	0.03766535	-1.043903365	1.00578003
-0.336607404	0.183301443	-0.14374087	0.474318045	-1.632270668	-0.313839275
-0.157893222	-0.768204748	-0.047159728	-0.05066068	-0.61938906	-0.39146394
-5.39975577	-0.67206624	0.185967166	-1.869497531	0.98821975	0.811718368
-0.044854292	-0.956024215	-0.113767412	-0.387615264	-0.974161721	-0.39146394
-0.062212412	-0.792540561	-0.130419333	-0.382978098	-0.973704433	-0.663150267
-1.712938223	-0.643393351	-0.113767412	-1.161397951	0.705496076	1.00578003
-1.712938223	-0.643393351	-0.113767412	-1.161397951	0.705496076	1.00578003
1.439809129	-0.661825922	-0.113767412	-0.326410883	-0.69920078	1.044592362
1.56884783	-0.92048429	-0.14374087	-0.683392298	-0.288721306	-0.663150267
1.53197652	-0.849886338	-0.113767412	-0.668140691	-0.289552568	0.811718368
-2.126526874	-0.915424369	-0.130419333	-0.429621645	0.849141561	-0.663150267
-2.16826342	-0.334979088	0.185967166	-0.643149526	1.098168757	-0.585525602
-2.142803104	-0.451959654	-0.130419333	-0.681146349	1.068862732	-0.624337934
-0.869924413	-0.64002007	-0.137080102	0.424617215	-1.085523936	0.54003204
-1.355002655	-0.854343888	-0.14374087	0.137223527	-0.59477019	-0.313839275
1.616407423	-0.890606659	-0.130419333	-0.711068391	-0.402541382	0.811718368
1.655662372	-0.931929351	-0.113767412	-0.660354428	-0.403533694	0.811718368
-1.983218988	-1.0696315	-0.130419333	-0.315165565	0.415009204	-0.663150267
-1.941086257	-0.582192396	-0.113767412	0.417679444	-0.267417265	-0.624337934
1.021113612	-0.341484702	-0.113767412	-0.490194189	0.073860854	-0.585525602
0.997790952	0.344496085	0.519005585	1.00333202	-1.701918935	-0.585525602
1.433115347	-0.950964294	-0.14374087	-0.737669917	-0.745134221	-0.663150267
1.374911008	-0.725918261	-0.130419333	-0.339156672	0.059784831	0.811718368
1.320803481	-0.580746704	-0.113767412	-0.264637538	-0.038686004	0.811718368
-1.412963188	-0.660139282	-0.130419333	-1.311948515	0.354672376	-0.585525602
0.44937756	0.616768051	-0.08046357	0.524286386	-0.810630822	0.811718368
0.357982947	0.990599871	-0.113767412	0.808012408	-1.054087723	-0.585525602
0.305257714	1.059752131	-0.113767412	0.91435109	-1.396451996	-0.585525602
-2.046388698	-0.716641739	-0.08046357	-1.084257343	1.117077189	1.083404695
-2.046369107	-0.71724411	-0.113767412	-1.084257343	1.117077189	1.122217027
0.445121839	1.042524303	0.019447956	1.186810977	-1.624383121	0.811718368
0.462216561	0.468102739	0.019447956	0.469161549	-1.016769493	1.16102936
0.353542194	1.181792619	-0.08046357	0.867606471	-1.272811317	-0.585525602
0.350100611	0.552434764	-0.130419333	0.331624359	-0.354732336	-0.585525602
0.281053434	0.603515876	-0.137080102	0.451363144	-0.655221301	-0.585525602
0.296286958	0.844946416	-0.120428181	0.819333992	-1.041326111	-0.585525602
0.32957519	0.194746503	-0.127088949	-0.250471844	0.515496252	-0.585525602
0.304726565	1.331180777	-0.047159728	1.052048607	-1.669978668	-0.585525602
0.758477908	-0.921086662	-0.113767412	-0.711585437	0.675971704	-0.585525602
0.770818412	-0.729893914	-0.113767412	-0.617393656	0.530466099	-0.39146394
0.935803266	-0.95168714	-0.14374087	-0.73915366	0.577599667	-0.663150267
0.927688008	-0.848440646	-0.137080102	-0.718975214	0.497922982	-0.39146394
0.945289933	-0.898076067	-0.140410486	-0.672413194	0.73883391	-0.663150267
0.914790233	-0.945302001	-0.08046357	-0.746094363	0.712588751	-0.39146394
0.923316914	-0.868800807	-0.14374087	-0.719759916	0.671274638	-0.663150267
1.006790007	0.84253693	-0.113767412	0.951604059	-1.137967952	0.811718368
0.39878563	-0.500269857	-0.14374087	-0.893036469	1.340607176	-0.585525602
0.365878345	-0.833019933	-0.137080102	-1.19087438	1.37135769	-0.39146394
0.461807315	0.089933843	-0.130419333	-0.570219314	1.144990447	-0.39146394
1.209534322	-0.411239334	-0.130419333	0.003478689	0.446154599	-0.663150267
0.81878725	-0.735315258	-0.137080102	-0.845134244	0.839362459	-0.663150267
0.916581772	-0.881812033	-0.14374087	-0.744961439	1.168253406	0.811718368
0.925646132	-0.759169174	-0.14374087	-0.705521251	1.156369822	0.811718368
0.910617231	-1.013249518	-0.140410486	-0.744961439	1.168253406	0.811718368
0.910906751	-0.767120479	-0.14374087	-0.771119755	1.11131472	1.00578003
0.910906751	-0.767120479	-0.14374087	-0.771119755	1.11131472	-0.663150267
0.959691904	-0.700618654	-0.140410486	-0.515584724	0.951187072	0.811718368
0.926617003	-0.88506484	-0.113767412	-0.705521251	1.156369822	0.811718368
1.027898821	-0.71194324	-0.113767412	-0.385447382	1.034927157	-0.39146394
1.120307842	-1.042645252	-0.137080102	-0.980851991	1.148502872	-0.39146394
-2.14439002	-0.485210567	0.185967166	-0.681146349	1.068862732	-0.585525602
-1.983218988	-1.0696315	-0.130419333	-0.315165565	0.415009204	-0.39146394
-2.067989478	-0.508944008	-0.113767412	-0.313508864	0.860157027	-0.663150267
-2.161891811	-0.652790348	0.019447956	-0.455931864	1.103037403	1.199841692
-2.033086031	-0.869523652	0.019447956	-0.913000136	1.128342281	0.113096383
-2.123067875	-0.585204254	-0.130419333	-0.429621645	0.849141561	-0.585525602
-1.973908645	-0.499667486	0.185967166	-0.279708592	0.324103972	-0.585525602
-1.968660285	-0.835790842	-0.013855886	-0.900945599	1.2187591	-0.585525602
-2.060416253	-0.746639845	-0.08046357	-0.991845707	0.885924612	1.238654025
-2.18965087	-0.774348939	0.219271008	-0.713654102	1.142881011	-0.779587264
0.913194609	-0.539905909	-0.14374087	-0.560783465	0.356210398	-0.39146394
0.975434809	-0.536050731	-0.047159728	-0.562215869	0.460869863	-0.119777612
0.784737124	-0.690257862	-0.113767412	-0.80545553	0.438656513	-0.119777612
-1.002574491	-0.560266069	-0.14374087	-1.502249897	0.325371926	-0.663150267
-1.133180517	-0.731701029	-0.14374087	-1.557543437	0.197444546	-0.663150267
-1.19018324	-0.564000773	-0.14374087	-1.306751904	0.252231985	-0.585525602
-0.785153923	-0.999756394	-0.14374087	-1.664810579	0.521871948	-0.663150267
-0.783179529	-0.860367604	-0.140410486	-1.712613202	0.486299555	-0.39146394
-0.773388105	-0.342689445	-0.14374087	-1.1560504	0.251613494	1.238654025
-0.813949158	-0.623996985	-0.14374087	-1.270417742	0.742154313	-0.39146394
-1.656129238	-0.266308725	-0.140410486	0.021412051	-0.102416017	1.277466357
-1.887416275	-0.288355526	-0.140410486	0.24381725	0.281745516	1.31627869
1.082692052	-0.637731058	-0.08046357	-0.460463659	0.23803084	-0.469088605
1.082692052	-0.637731058	-0.08046357	-0.460463659	0.23803084	1.355091022
0.90636804	-0.41003459	-0.113767412	-0.125833571	0.337047384	-0.119777612
0.682895858	-0.086440563	-0.013855886	-0.238431728	0.446170084	0.22953338
0.629878928	-0.378952216	-0.130419333	-0.410753217	0.429750484	-0.779587264
0.769390405	-0.685438889	-0.113767412	-0.309670725	0.357057455	-0.430276272
0.784826375	-0.344617034	-0.127088949	-0.398481306	0.220941026	-0.779587264
0.765731137	-0.385939726	-0.127088949	-0.414613275	0.219460302	-0.779587264
1.093650263	-0.418347319	-0.097115491	-0.218596506	0.402777816	-0.430276272
0.94638706	-0.388710636	-0.130419333	-0.440348667	0.236981231	-0.469088605
0.033181056	0.795190521	-0.130419333	1.219132264	-0.438628205	1.393903355
-0.668007297	-0.588095638	-0.08046357	0.22841773	-0.647941561	1.432715687
0.447207251	0.229202159	-0.113767412	0.393778421	-0.374700596	0.22953338
-0.725798036	-0.33028059	-0.140410486	0.081909605	0.286136279	1.47152802
-0.774696385	-0.525930888	-0.113767412	-0.042194124	0.205207435	-0.507900937
-0.756471884	-0.414974038	-0.113767412	-0.026750811	0.344290578	1.510340352
-0.16717309	0.550748123	-0.14374087	1.224862576	-0.299378437	-0.663150267
-1.45019803	-0.177639624	-0.14374087	0.205581901	0.160781044	-0.119777612
-1.445951016	-0.24944232	-0.14374087	0.136086805	0.011923753	-0.507900937
-1.442019643	-0.243539078	-0.113767412	0.333782819	0.029824078	1.238654025
-1.38018869	-0.055840085	-0.14374087	0.462663815	-0.24037708	-0.507900937
-1.42171626	-0.183663341	-0.113767412	0.324244821	0.208418511	-0.119777612
-1.415351181	-0.306426674	-0.113767412	0.052973536	-0.024511183	-0.08096528
-1.214626973	1.185406848	-0.113767412	0.959969366	-0.135509799	-0.119777612
-1.616660959	0.937952592	-0.140410486	1.16135509	-0.251600361	-0.119777612
-1.641402918	-0.064152814	-0.14374087	0.282510374	0.08564564	-0.507900937
-1.63106293	0.078247834	-0.113767412	0.293737377	0.143493635	0.22953338
-1.43493403	4.352315336	-0.14374087	2.906042109	-0.951641912	0.889343032
-1.759161236	0.609539592	-0.14374087	0.787389422	0.290350197	1.549152685
-1.683897005	0.494366141	-0.140410486	0.506384173	0.150482248	1.587965017
-1.68232968	1.382502838	-0.14374087	1.521390014	-0.309131523	-0.779587264
-1.842514603	0.440393645	-0.113767412	0.640199627	0.197408001	0.423595043
-1.531037147	5.525614753	-0.14374087	3.566941293	-0.350575404	-0.507900937
-0.144988917	0.217757099	-0.14374087	-0.397313001	0.1765199	-0.663150267
0.093481691	0.135352663	-0.14374087	-0.496432005	-0.046911599	-0.663150267
-0.162170712	-0.873619779	-0.14374087	-1.527160208	0.797762794	-0.663150267
0.04887607	0.020661109	-0.140410486	-0.498847643	0.184558121	-0.663150267
-0.010810697	-0.743507512	-0.14374087	-1.786694413	0.567591999	-0.39146394
-0.046084207	-0.852777722	-0.113767412	-1.931722064	0.783104516	-0.119777612
-0.108744536	-0.921809508	-0.14374087	-1.699793576	0.796162211	-0.663150267
-0.074801075	-0.932893146	-0.14374087	-1.824127851	0.725230505	-0.663150267
0.148729882	-0.44039412	-0.14374087	-1.183470566	0.102231554	-0.663150267
0.236704679	-0.651465131	-0.14374087	-1.000727399	-0.011011842	-0.663150267
-0.045851285	0.946506269	-0.137080102	1.282807131	0.03195984	-0.119777612
-0.075856843	0.584721882	-0.14374087	0.702426216	0.349450351	-0.507900937
1.102616666	-0.58146955	-0.14374087	-0.048706904	0.346634156	-0.352651607
1.131416254	-0.793986253	-0.047159728	-0.521552769	0.199741048	1.62677735
1.201808718	-0.119330053	-0.130419333	0.418898559	-0.938002116	1.665589682
-0.205019624	0.687968375	-0.14374087	1.191194499	-0.320344584	1.704402015
-0.307459521	0.182819545	-0.140410486	0.801199092	0.102033959	0.113096383
-0.269508499	0.219684688	0.019447956	0.640723307	0.334418253	-0.119777612
0.287370623	0.254742715	-0.113767412	0.654483059	0.05507197	0.22953338
0.934161929	-0.803865147	-0.130419333	-0.362863009	0.277791445	0.22953338
1.066276505	-0.33281055	-0.113767412	0.215214839	-0.207283298	0.113096383
-0.869924413	-0.64002007	-0.137080102	0.424617215	-0.528956756	1.743214347
-0.943453703	-0.954819472	-0.140410486	0.16636077	-0.183765758	1.78202668
-0.960065166	-0.730014388	-0.14374087	0.266971161	-0.192983665	-0.352651607
-1.223371338	-0.647730427	-0.14374087	0.116376037	0.18489075	-0.313839275
-1.433329699	-0.218239471	-0.14374087	0.246688835	0.288510828	1.820839012
-0.857993155	0.648934695	-0.137080102	1.190822866	0.14142539	1.859651345
-0.977971849	0.737965219	-0.14374087	0.807306583	0.257100631	0.69528137
-1.11627518	-0.288235052	-0.14374087	0.192129235	0.111994861	-0.507900937
-1.279176799	-0.861813296	-0.140410486	0.100130091	-0.053443079	1.898463677
-1.216681909	-0.799166649	-0.097115491	0.08298398	-0.02718708	0.656469038
-1.010304449	-0.491234283	-0.140410486	0.50004726	-0.574676807	-0.313839275
0.842978469	-0.731701029	-0.14374087	-0.149579423	0.450773927	-0.663150267
0.569621829	0.244020501	-0.130419333	0.657439597	-0.72926033	-0.119777612
0.356805277	0.484607721	-0.14374087	0.541139845	0.215578703	1.93727601
0.654131099	0.032226644	-0.14374087	0.401858634	-0.056628139	1.704402015
0.835248512	-0.574361565	-0.113767412	0.343594435	-0.111072729	-0.119777612
1.036845632	-0.177639624	0.019447956	0.295167522	-0.790080306	-0.624337934
0.39685695	0.719653122	-0.140410486	0.628892226	0.125977661	-0.624337934
-0.347633097	1.552974003	-0.140410486	1.448142922	-1.506676336	-0.663150267
-0.148711312	-0.832176613	-0.14374087	-1.679092316	0.138359878	-0.663150267
-0.115368659	-0.981685246	0.185967166	-1.681748114	-0.349130915	-0.779587264
-1.180150186	-1.027826911	-0.14374087	-1.668000728	0.417394283	-0.663150267
-0.785153923	-0.999756394	-0.14374087	-1.664810579	0.849728772	-0.663150267
-0.723137938	-0.664355883	-0.14374087	-1.776095836	0.569940842	-0.39146394
-1.840353002	-0.175952984	-0.14374087	0.579113499	-2.013621115	-0.585525602
0.012261627	0.642067659	-0.113767412	1.103967744	1.68338708	-0.585525602
0.397686326	-0.209685794	-0.14374087	0.40879631	1.150524351	-0.275026942
-0.102220548	0.444489771	-0.14374087	0.976204627	1.763073986	-0.39146394
-0.155611894	0.584480933	-0.14374087	1.144001698	1.760605905	0.54003204
-0.137537594	0.456055306	-0.14374087	1.066209543	1.740398548	-0.507900937
-0.189764331	0.814225464	-0.14374087	0.962028381	1.604271589	-0.507900937
-0.880673647	0.620382281	-0.14374087	-0.6509928	-0.716337669	-0.779587264
-1.42171626	-0.183663341	-0.14374087	0.324244821	1.190388709	-0.585525602
-1.521326266	0.070417003	-0.113767412	0.472385996	1.300062074	-0.585525602
-1.38669744	3.587423869	-0.113767412	2.489025386	-3.04418025	0.54003204
1.51595498	-0.72085834	-0.14374087	-0.561578551	-0.883235583	-0.779587264
-0.442343037	0.585324253	-0.14374087	-0.305622518	-2.653414029	0.811718368
1.497541093	-0.914099151	-0.14374087	-0.663483623	0.082387797	0.035471718
1.480870855	-0.844224045	-0.140410486	-0.657059774	0.395113416	1.238654025
1.439210498	-0.903256462	-0.14374087	-0.758466357	-2.499610123	-0.39146394
-0.045851285	0.946506269	-0.137080102	1.282807131	0.517709752	0.54003204
-0.059724284	0.367265731	-0.140410486	0.976759192	1.753622558	0.38478271
-0.003172167	0.229804531	-0.14374087	0.963221057	1.721318537	0.345970378
-0.012898286	0.504004086	-0.14374087	1.379239718	1.578228981	-0.313839275
-0.249714496	1.109869449	-0.14374087	1.699873127	-1.249267915	1.78202668
-0.215348728	0.758445853	-0.113767412	1.297638602	1.76599951	0.268345713
-0.307459521	0.182819545	-0.14374087	0.801199092	1.562973272	1.47152802
-0.270775419	0.579541486	-0.14374087	0.723402523	1.339962979	-0.507900937
0.27144704	0.593998404	-0.137080102	0.735744322	1.198125582	-0.507900937
-1.474879038	-0.69688395	-0.14374087	0.496368474	0.458635613	0.345970378
-0.857993155	0.648934695	-0.14374087	1.190822866	0.79609996	0.966967697
-1.11090274	-0.73676095	-0.140410486	0.182526822	-0.022599032	-0.507900937
-1.100654179	-0.739893283	-0.140410486	0.193353157	-0.521183338	-0.507900937
-1.094500253	-0.978914336	-0.14374087	0.065028649	0.081171875	0.811718368
-1.010304449	-0.491234283	-0.14374087	0.50004726	-0.431114633	0.345970378
-1.041300469	-0.656163629	-0.14374087	0.316585849	-0.002121298	1.083404695
0.876682478	-0.460392857	-0.140410486	-0.191454572	1.411528352	-0.663150267
0.842978469	-0.731701029	-0.140410486	-0.149579423	1.555833831	-0.663150267
0.505862196	0.521472863	-0.14374087	0.97148776	0.158738814	0.07428405
0.361740173	0.173904446	-0.113767412	0.805149181	1.653062727	-0.119777612
0.474681145	0.230165954	-0.14374087	0.599268102	0.937906076	1.976088342
0.587119267	0.11186017	-0.14374087	0.506178744	0.479742059	1.704402015
0.654131099	0.032226644	-0.14374087	0.401858634	0.100605265	-0.779587264
0.957811115	-0.81145503	-0.130419333	-0.160755615	1.527390658	-0.779587264
1.036845632	-0.177639624	-0.130419333	0.295167522	-0.621343023	0.07428405
-2.161891811	-0.652790348	0.019447956	-0.455931864	0.039068001	0.54003204
-2.033086031	-0.869523652	-0.047159728	-0.913000136	-0.221967282	-0.275026942
0.747783094	-0.82205677	-0.133749717	-0.988578838	-0.06204776	-0.663150267
1.058328863	-0.781095501	-0.14374087	-0.654342447	0.294096762	-0.663150267
1.225096549	-0.618214218	-0.130419333	-0.636187383	0.331763107	1.47152802
1.031246801	-0.683631774	-0.130419333	-0.949991709	0.266032675	1.238654025
1.13967083	-0.742784666	-0.140410486	-0.785528589	0.336548441	-0.779587264
0.98585534	-0.770252812	-0.14374087	-0.82024393	0.240816064	-0.39146394
0.681300234	-0.86109045	-0.140410486	-0.505926404	-0.044365471	-0.663150267
0.218275555	-0.371723756	-0.14374087	-0.118844798	-0.018322553	-0.663150267
0.248376894	-0.377626998	-0.14374087	0.014946573	-0.649656427	2.014900675
0.248215808	-0.330160115	-0.14374087	0.014946573	-0.686984877	-0.663150267
0.233798599	-0.485692464	-0.130419333	-0.380808966	-0.686984877	-0.779587264
0.439283555	0.69423304	-0.14374087	0.649290811	-0.395110813	-0.663150267
0.458200291	0.695799206	-0.140410486	0.554921721	-0.561702424	-0.663150267
0.460359716	0.398830004	-0.130419333	0.413082849	-0.561764676	-0.779587264
0.314143573	-0.876270214	-0.140410486	-0.470665079	-0.545968522	2.053713007
0.366537927	-0.629297856	-0.14374087	-0.545258817	-0.378348364	-0.624337934
0.211927891	-0.844705942	1.185082425	-0.499371611	-0.302615529	-0.585525602
0.913194609	-0.539905909	-0.14374087	-0.560783465	-0.414492173	-0.585525602
0.975434809	-0.536050731	-0.14374087	-0.562215869	0.090321955	-0.663150267
0.853962802	-0.747603639	-0.130419333	-0.670325013	0.227540023	-0.779587264
0.776454249	-0.760976289	-0.14374087	-0.665457878	0.12613871	-0.779587264
0.685392693	-0.562314133	-0.14374087	-0.513305318	-0.034389083	-0.663150267
0.76816049	0.082946333	-0.14374087	0.204377014	-0.055219887	-0.39146394
0.751109305	-0.428467162	-0.14374087	-0.833877293	-0.2957827	-0.663150267
0.89374237	-0.687607427	-0.14374087	-0.938610544	-0.063164885	-0.663150267
0.784737124	-0.690257862	-0.130419333	-0.80545553	0.133329873	-0.779587264
0.559260073	-0.635080623	-0.14374087	-0.767162786	-0.011006576	-0.663150267
0.513537732	-0.716641739	-0.14374087	-0.828425525	-0.030045087	-0.663150267
-0.438030718	1.072883832	-0.14374087	1.240372826	-0.26854492	-0.663150267
-0.347633097	1.552974003	-0.14374087	1.448142922	-0.673734852	-0.663150267
-0.381522137	2.084988607	-0.137080102	2.291985485	-0.970565984	-0.119777612
-0.131897403	0.910966344	-0.137080102	1.147750546	-0.917098376	-0.119777612
-0.186799476	1.158661549	-0.14374087	1.971078843	-0.3019193	-0.585525602
-0.107390542	1.006502481	-0.14374087	0.705100736	-0.459931936	-0.585525602
0.082701981	1.134325736	-0.14374087	1.277210767	-0.274899865	-0.119777612
-0.904991123	0.406419886	-0.14374087	1.190874253	-0.376628543	-0.39146394
-0.900794176	1.059631657	-0.14374087	1.17798632	-0.989287506	1.238654025
-0.553357506	1.167817597	-0.14374087	1.71916025	-0.966991153	-0.663150267
-0.483522313	0.277030465	-0.137080102	1.363588309	-0.78501933	-0.779587264
-0.399148008	0.437020364	-0.14374087	0.611316413	-0.583037436	-0.779587264
-1.138069699	2.170525375	-0.14374087	1.679616903	-0.609844099	-0.779587264
-1.1344322	2.183295653	-0.14374087	1.679616903	-1.20355282	-0.663150267
-1.083415786	2.021980536	-0.08046357	1.601969103	-1.20355282	-0.119777612
-0.586112412	1.235162743	-0.113767412	1.24877117	-1.147133828	2.09252534
-0.636271151	1.863556804	-0.137080102	1.840043449	-0.72328478	-0.119777612
-0.560665156	1.464063954	3.183312943	1.44672018	-0.759402574	-0.624337934
-0.571470989	1.234921794	-0.113767412	2.600563109	-0.710517903	-0.779587264
-0.529077036	6.846495213	-0.113767412	5.715740975	-1.00284399	-0.352651607
-0.473402185	-0.84518784	-0.140410486	-1.72521228	-3.350209913	-0.663150267
-0.354881973	-0.802058032	-0.14374087	-1.722855097	0.948635989	-0.663150267
-0.430740482	-0.760012494	-0.14374087	-1.51790145	0.758968794	-0.663150267
-0.273148175	-0.828441909	-0.14374087	-1.804704881	0.953463133	-0.39146394
-0.605612542	-0.69158308	-0.127088949	-1.636847602	1.181700716	-0.663150267
-0.475901197	-0.547977689	-0.140410486	-1.348456692	0.731569965	-0.663150267
-0.162090169	-0.859644758	-0.14374087	-1.625574884	0.510575576	-0.663150267
-0.210289753	-0.231732595	-0.14374087	-1.061491745	0.974153948	0.811718368
-0.277329884	-0.168965473	-0.14374087	-1.033136512	0.774899981	-0.39146394
-0.148711312	-0.832176613	-0.14374087	-1.679092316	0.571406081	-0.119777612
-0.145123881	-0.830249024	-0.14374087	-1.411953554	0.95224721	-0.39146394
-0.240974484	-0.848320172	-0.140410486	-1.480796814	1.135902619	-0.779587264
-0.186675396	-0.858078592	-0.14374087	-1.830130507	1.030401361	0.811718368
-0.115368659	-0.981685246	-0.14374087	-1.681748114	1.199777886	2.131337672
-0.144412054	-0.79278151	-0.14374087	-1.658271649	1.239777278	-0.663150267
-1.017945156	-0.940603502	-0.14374087	-1.672624915	1.228382418	-0.663150267
-0.945304017	-0.094512343	-0.14374087	-1.077587468	0.408327205	-0.663150267
-0.956695419	-0.796395739	-0.14374087	-1.605434509	0.347117304	-0.663150267
-1.180150186	-1.027826911	-0.14374087	-1.668000728	0.35369555	-0.39146394
-1.215203835	-0.841453136	-0.14374087	-1.677086624	0.00378147	-0.39146394
-1.056364199	-0.785914473	-0.127088949	-1.555355846	0.007465474	-0.663150267
-1.133180517	-0.731701029	-0.14374087	-1.557543437	0.037109083	-0.779587264
-1.12289495	-0.962168406	-0.137080102	-1.538086241	0.083307327	-0.663150267
-1.19018324	-0.564000773	-0.14374087	-1.306751904	0.170258488	-0.585525602
-1.016562863	-0.552796661	-0.137080102	-1.445219666	-0.047909176	-0.663150267
-1.166449157	-0.604721094	-0.140410486	-0.833189693	0.442756457	-0.624337934
-0.840478303	-0.836152265	-0.14374087	-1.708950425	0.104808653	-0.663150267
-0.723137938	-0.664355883	-0.14374087	-1.776095836	0.613790552	-0.39146394
-0.695914381	-0.829164755	-0.14374087	-1.502798285	0.773070832	-0.39146394
-0.773388105	-0.342689445	-0.14374087	-1.1560504	0.533620188	0.811718368
-0.715889062	-0.915906266	-0.14374087	-1.760645794	0.442527582	-0.663150267
-2.033832687	-0.874583574	2.517236104	-1.031848607	0.761468156	-0.779587264
-1.463348318	-0.480030171	-0.14374087	0.056922862	-1.413256101	-0.507900937
-1.476609625	-0.41449214	-0.14374087	0.495240861	-1.409348642	2.170150005
-1.738335411	-0.101379379	-0.14374087	0.185670679	-1.430798092	-0.39146394
-1.663051588	1.027705962	-0.14374087	1.18104949	-2.024985005	2.208962337
-1.697641571	1.194683371	-0.14374087	1.82248494	-1.805050599	-0.663150267
-1.824194321	-0.279440426	-0.14374087	0.299637642	-2.019170504	-0.430276272
-1.907989587	-0.22631125	-0.140410486	0.111365314	-1.869902848	0.345970378
-1.960279452	0.347387468	-0.14374087	0.267287897	-1.614209138	-0.507900937
-1.693198641	-0.699895808	-0.113767412	-0.333923335	-1.758971904	-0.779587264
1.082692052	-0.637731058	-0.14374087	-0.460463659	-1.69446777	-0.39146394
1.066015284	-0.586408997	-0.14374087	-0.394478477	0.056225331	-0.39146394
0.706675654	0.149086735	-0.14374087	-0.000951582	0.047911778	1.743214347
0.62121946	0.034877079	-0.140410486	-0.057772225	-0.087726768	2.247774669
0.700482545	-0.201011643	-0.08046357	-0.202908708	-0.131721733	-0.779587264
0.744537426	-0.624237934	-0.140410486	-0.318185929	-0.239888667	-0.39146394
0.769390405	-0.685438889	-0.113767412	-0.309670725	-0.201536314	-0.779587264
0.775426781	-0.376181306	-0.14374087	-0.352132237	-0.177675924	-0.352651607
0.78715777	0.396300043	-0.14374087	0.36137253	-0.208166592	-0.507900937
-1.899946164	-0.730255337	-0.113767412	-0.027311698	-0.260065053	-0.779587264
1.093650263	-0.418347319	-0.133749717	-0.218596506	-2.014743505	2.286587002
1.186768933	-0.508582585	-0.140410486	-0.392361838	0.035274979	-0.779587264
0.095808733	0.425454829	-0.14374087	1.11857761	0.079981968	2.325399334
0.159618434	0.656886	-0.14374087	1.167974875	-0.285541201	-0.546713269
0.115378521	0.493281872	-0.14374087	0.73577153	-1.1977696	-0.507900937
0.094069438	0.584601407	-0.140410486	1.107656961	-0.329484444	2.364211667
0.173308578	0.511714443	-0.14374087	0.762342825	-0.355267515	0.345970378
-0.576220853	-0.873137882	-0.14374087	0.034054296	-0.334509183	0.69528137
-0.571294665	-0.787842063	-0.14374087	0.164265907	-0.82735688	2.403023999
-0.591093021	-0.753265932	-0.14374087	0.310779897	-0.93757611	0.69528137
-0.668007297	-0.588095638	-0.08046357	0.22841773	-0.962278292	-0.546713269
-0.535888368	-0.835549894	-0.14374087	0.035683837	-1.011142212	2.441836332
-0.605122753	-0.787721588	-0.14374087	0.387579397	-0.802020876	0.889343032
-0.498832026	-0.662428294	-0.113767412	0.15567605	-0.962278292	2.480648664
0.397686326	-0.209685794	-0.14374087	0.40879631	-0.773364623	2.519460997
-0.725798036	-0.33028059	-0.14374087	0.081909605	-0.124249972	-0.507900937
-0.897548508	-0.426900995	-0.14374087	0.531511666	-1.119360868	1.47152802
-0.809186233	-0.305944777	-0.14374087	0.391905259	-0.913050617	-0.507900937
-0.907979924	-0.825791474	-0.14374087	0.047641415	-1.080982654	-0.39146394
-0.137537594	0.456055306	-0.14374087	1.066209543	-1.147710663	-0.507900937
-0.189764331	0.814225464	-0.14374087	0.962028381	-0.597217521	-0.507900937
-0.738576085	-0.802901353	-0.14374087	0.181760531	-1.138991544	1.238654025
-0.752015893	-0.736279053	-0.14374087	0.156120077	-1.052346997	-0.507900937
-0.527006862	0.282090386	-0.133749717	-0.39867301	-1.052393763	-0.663150267
-0.753433016	0.903376462	-0.14374087	-0.010100931	-0.123668026	-0.663150267
-0.795696357	0.949277178	-0.14374087	0.361152223	0.154057233	-0.39146394
-0.661624803	1.398766872	-0.14374087	0.640361757	-0.564825233	-0.119777612
-0.331927199	-0.080416847	1.851159264	-1.059214166	-0.93627703	-0.624337934
-0.308732972	-0.372567077	-0.14374087	-1.067413642	0.802241824	-0.663150267
-0.211519667	-0.709895177	0.185967166	-1.341248813	0.808045795	-0.624337934
-0.396126554	-0.24052722	-0.14374087	-1.158922706	0.778708798	-0.663150267
-0.424408055	-0.221974175	-0.14374087	-1.360456043	0.834218481	-0.663150267
-0.670029581	0.803985147	-0.14374087	-0.393244413	0.858483972	-0.585525602
-0.78574167	1.298532236	-0.14374087	0.177564411	0.376184233	-0.663150267
-0.955763731	0.832417087	-0.140410486	-0.599608158	-0.727904109	-0.663150267
-1.45019803	-0.177639624	-0.14374087	0.205581901	-0.70835117	-0.119777612
-1.38018869	-0.055840085	-0.14374087	0.462663815	-1.406677855	-0.507900937
-1.42171626	-0.183663341	-0.14374087	0.324244821	-1.662096232	2.558273329
-1.389684064	0.017890199	-0.143074793	0.438199286	-1.453276244	-0.352651607
-1.429973013	-0.214745715	-0.14374087	0.154806168	-1.620761369	2.558273329
-1.641402918	-0.064152814	-0.14374087	0.282510374	-1.436051243	-0.507900937
-1.566317188	0.396540992	-0.14374087	0.632926949	-1.408376926	2.597085662
-1.604448888	0.218600419	-0.14374087	0.585675743	-1.41113087	-0.469088605
-1.43493403	4.352315336	-0.08046357	2.906042109	-1.451125152	-0.585525602
1.241925697	-0.033793285	-0.14374087	0.613236371	-2.110450021	-0.39146394
0.905590908	-0.697365847	-0.14374087	-0.149003443	0.148300029	-0.39146394
0.902218984	-0.710377074	-0.14374087	-0.127873778	0.001069027	-0.507900937
0.927635764	-0.718810276	-0.14374087	-0.077205675	-0.001835436	-0.663150267
0.880505008	-0.753868304	-0.14374087	0.093444451	0.027595093	1.238654025
-1.768687087	1.269136502	-0.14374087	1.814323728	-0.006428749	-0.352651607
-1.768687087	1.269136502	-0.137080102	1.814323728	-1.977669482	-0.585525602
-1.759161236	0.609539592	-0.14374087	0.787389422	-1.977669482	0.811718368
-1.683849115	0.03463613	-0.14374087	0.506384173	-1.582980741	-0.352651607
-1.662487787	0.815189259	-0.14374087	0.771842133	-1.442042433	2.635897994
-1.85748473	0.903737885	-0.140410486	1.571508768	-1.331298399	0.54003204
-1.842514603	0.440393645	-0.14374087	0.640199627	-2.117989453	2.674710327
-1.546390398	5.719819359	-0.140410486	3.314145222	-1.712913804	0.69528137
-1.560359178	5.579225826	-0.14374087	3.855719651	-2.095199577	0.889343032
1.522256931	-0.68881217	-0.14374087	-0.492944685	-2.113157199	0.345970378
-0.144988917	0.217757099	-0.14374087	-0.397313001	1.281865666	2.713522659
-0.102340274	0.137400726	-0.14374087	-0.755879973	0.544084989	-0.585525602
-0.052018272	0.321365015	-0.08046357	-0.437857367	0.862318805	-0.779587264
-0.133599691	0.403167079	-0.14374087	-0.570935372	0.151765687	-0.663150267
-0.234746546	0.749410279	-0.14374087	-0.314085036	0.683033409	-0.39146394
-0.014415543	0.611346707	-0.14374087	-0.233778795	0.454130567	-0.663150267
0.004731938	0.500148908	-0.14374087	-0.289671102	0.126595842	-0.663150267
0.093481691	0.135352663	-0.14374087	-0.496432005	0.073034856	-0.663150267
0.132906434	0.036563719	-0.14374087	-0.650976552	0.391445207	-0.39146394
0.004078886	0.152098593	-0.14374087	-0.52891928	0.718402942	-0.39146394
-0.148571995	-0.423768663	-0.140410486	-1.192759511	0.198098964	-0.663150267
-0.191203222	0.656404103	-0.14374087	-0.133839035	0.860785739	-0.779587264
-0.478354495	0.411600282	-0.140410486	-0.58481524	0.283034221	-0.585525602
-0.524194385	1.496110123	-0.113767412	0.168560955	0.307227239	-0.779587264
-0.432523313	0.250285165	-0.130419333	-0.587411718	-0.274322875	-0.779587264
-0.673379737	2.018607255	-0.133749717	0.924787796	0.043583267	-0.663150267
-0.76456102	1.732962639	-0.14374087	0.706540675	-0.752419226	-0.39146394
-0.442343037	0.585324253	-0.140410486	-0.305622518	-0.180679185	-0.663150267
1.497541093	-0.914099151	-0.14374087	-0.663483623	0.020793546	1.238654025
1.480870855	-0.844224045	-0.137080102	-0.657059774	1.297204378	1.238654025
1.423334806	-0.375337986	-0.14374087	-0.318164874	1.269358636	0.07428405
-0.190774385	-0.650260387	-0.137080102	-1.362471734	0.583944082	-0.39146394
-0.129759746	-0.685920787	-0.14374087	-1.322883778	0.863675026	-0.663150267
-0.186980154	-0.836513688	-0.14374087	-1.442811528	0.906926996	-0.663150267
-0.009861595	0.246911884	-0.137080102	-0.386448113	0.808461426	0.811718368
0.01402269	0.228479313	-0.140410486	-0.52894418	0.120277443	-0.119777612
0.165247741	-0.340159484	-0.120428181	-1.08781898	0.175937955	-0.624337934
0.031237138	-0.10475266	-0.140410486	-0.722944489	0.995530461	-0.119777612
-0.072726547	-0.508341637	-0.140410486	-1.255459943	0.360003729	-0.663150267
-0.052582073	-0.57086781	-0.140410486	-1.37478162	0.673555655	-0.624337934
0.033098336	-0.684956992	-0.14374087	-1.493701621	0.917714205	-0.119777612
-0.118549022	-0.728207273	-0.14374087	-1.567130613	1.086971182	-0.663150267
0.000365198	-0.599420224	-0.133749717	-1.389535409	1.16804559	-0.119777612
-0.010810697	-0.743507512	-0.140410486	-1.786694413	1.224256767	-0.663150267
-0.046084207	-0.852777722	-0.14374087	-1.931722064	1.329976061	-0.663150267
-0.109580443	-0.776758425	-0.14374087	-1.63332942	1.220162087	-0.39146394
-0.059946322	-0.863620411	-0.140410486	-1.654951326	1.176645006	-0.39146394
-0.074801075	-0.932893146	-0.14374087	-1.824127851	1.190529008	-0.663150267
-0.108167674	-0.945181526	-0.14374087	-1.812787257	1.280410647	-0.663150267
-0.127728755	-0.769168543	-0.140410486	-1.720206799	1.225134796	1.238654025
0.239319064	-0.862897565	-0.14374087	-1.722459765	1.198899857	-0.663150267
0.148729882	-0.44039412	-0.14374087	-1.183470566	0.812867674	-0.39146394
0.114039765	-0.392565814	-0.140410486	-1.495725196	0.88470869	-0.663150267
0.14224943	-0.103547917	-0.130419333	-1.0740316	1.195220809	-0.779587264
-0.758909944	2.025353817	-0.08046357	1.490819213	0.704784052	-0.39146394
-1.223538954	2.95710222	-0.137080102	1.480044458	-1.177562088	-0.663150267
-1.199848408	2.859397545	-0.137080102	1.44311701	-1.322309213	-0.663150267
0.730675311	-0.697486321	-0.130419333	-0.850438917	-1.240767143	0.811718368
1.099773713	-0.551591918	-0.14374087	-0.751590549	-0.017631589	-0.779587264
1.09491283	-0.53267745	-0.130419333	-0.726700139	0.270111559	-0.624337934
0.972043293	-0.485451516	-0.14374087	-0.840070885	0.19590126	-0.663150267
0.94243392	-0.570265438	-0.14374087	-0.715711998	0.085650905	-0.663150267
1.413336582	-0.404613246	-0.14374087	-0.526627857	0.099233249	-0.663150267
1.432736577	-0.577734846	-0.140410486	-0.598989683	0.357987515	2.014900675
1.344406954	-0.417985896	-0.14374087	-0.592066189	0.368114732	-0.39146394
1.17682513	-0.52906322	-0.14374087	-0.780252375	0.365319287	-0.663150267
1.484162237	-0.897714644	-0.14374087	-0.897933119	0.373399008	-0.663150267
1.428763844	-0.932531723	-0.14374087	-0.970852179	0.434292076	-0.663150267
1.483276263	-0.731941977	-0.14374087	-0.738483077	0.433564566	0.811718368
1.316867755	-0.632309714	-0.14374087	-0.648923462	0.412499621	-0.663150267
1.44670971	-0.874704048	-0.14374087	-0.845088865	0.372261133	-0.663150267
1.525284915	-0.911569191	-0.14374087	-0.930699683	0.433621553	-0.507900937
1.619330918	-0.7013415	-0.14374087	-0.73551934	0.440766259	-0.39146394
1.547066372	-0.864222782	-0.14374087	-0.765555309	0.498115312	-0.663150267
1.544676202	-0.949157179	-0.14374087	-0.752578397	0.45050386	1.00578003
1.569890536	-0.871812665	-0.14374087	-0.830589081	0.509910318	-0.663150267
-0.077419814	1.018429439	-0.14374087	1.749455992	0.464543646	-0.313839275
-0.028488812	0.809888388	-0.14374087	1.083357073	-0.3983637	0.54003204
0.064103063	-0.392565814	-0.130419333	0.191667518	-0.192126077	-0.585525602
0.070139439	-0.517738634	-0.113767412	0.14458802	-0.883022502	-0.663150267
-0.030619938	0.307028571	-0.14374087	0.927589613	-0.750257449	2.752334992
-0.160825425	0.614479039	-0.14374087	0.961258508	-0.569600346	2.791147324
-0.059724284	0.367265731	-0.140410486	0.976759192	-0.846369375	0.22953338
-0.003172167	0.229804531	-0.14374087	0.963221057	-0.433842561	0.345970378
-0.012898286	0.504004086	-0.14374087	1.379239718	-0.379158876	-0.313839275
1.197807687	-0.400878542	-0.14374087	0.092226873	-0.470448768	-0.507900937
1.201808718	-0.119330053	-0.14374087	0.418898559	0.007413442	-0.663150267
-0.227795897	0.693871617	-0.14374087	1.277456984	-0.017486025	-0.663150267
-0.205019624	0.687968375	-0.14374087	1.191194499	-0.584055763	2.829959657
-0.249714496	1.109869449	-0.14374087	1.699873127	-0.792247039	0.345970378
-0.215348728	0.758445853	-0.113767412	1.297638602	-0.4891754	-0.313839275
-0.307459521	0.182819545	-0.14374087	0.801199092	-0.792787484	1.47152802
-0.301355663	0.208721524	-0.14374087	0.562257011	-0.457427618	0.69528137
-0.269508499	0.219684688	-0.130419333	0.640723307	-0.542398802	-0.507900937
-0.270775419	0.579541486	-0.14374087	0.723402523	-0.501022437	-0.507900937
0.287370623	0.254742715	-0.14374087	0.654483059	-0.635559344	2.791147324
0.226634619	0.404010399	-0.14374087	1.072194437	-0.070153497	2.868771989
0.329644849	0.249562319	-0.113767412	0.579506379	-0.294795344	-0.779587264
0.905710635	-0.912773934	-0.14374087	-0.356490114	-0.088791862	-0.663150267
1.006197907	-0.730857708	-0.14374087	-0.143272192	-0.158330801	-0.585525602
-5.39975577	-0.67206624	-0.140410486	-1.869497531	-1.465502677	0.811718368
-0.062212412	-0.792540561	-0.130419333	-0.382978098	-2.727619141	-0.663150267
-0.108953513	-0.64977849	-0.113767412	-0.246087528	-0.727483213	-0.119777612
1.493516117	-0.810732184	-0.14374087	-0.640149736	-0.764900241	-0.507900937
-1.348045475	5.55007104	-0.14374087	3.945224561	0.470394383	2.208962337
-0.342691671	-0.722665455	-0.14374087	0.081459858	-1.945069378	-0.663150267
-1.351182301	1.216248275	-0.130419333	0.317347573	-0.813488519	-0.663150267
-1.435382459	1.078184702	-0.130419333	0.049397045	-1.433021966	-0.624337934
1.386859681	-0.689896439	-0.14374087	-0.347971931	-1.319700679	2.907584322
-0.91489792	-0.595565046	-0.14374087	0.33417195	0.452847128	1.78202668
-0.869924413	-0.64002007	-0.14374087	0.424617215	-1.181277218	2.558273329
-0.960065166	-0.730014388	-0.14374087	0.266971161	-1.143849969	-0.352651607
-1.37775716	-0.267152045	-0.14374087	0.155204046	-1.152678106	-0.313839275
-1.255632101	-0.584119985	-0.14374087	0.167416013	-1.23992535	-0.585525602
-1.255608156	-0.438225582	-0.14374087	0.201811013	-1.187554116	2.946396654
-0.857993155	0.648934695	-0.14374087	1.190822866	-1.202191488	-0.507900937
-1.11627518	-0.288235052	-0.14374087	0.192129235	-1.201521121	-0.507900937
-1.163791236	-0.554724251	-0.14374087	0.273015542	-1.362272215	2.985208987
-1.11090274	-0.73676095	-0.140410486	0.182526822	-1.229392878	-0.585525602
-1.156546714	-0.786275896	-0.14374087	-0.007019902	-1.209398447	-0.663150267
-1.094500253	-0.978914336	-0.14374087	0.065028649	-1.325567056	0.811718368
-1.153266216	-0.925423738	-0.14374087	0.015581872	-1.216350823	3.024021319
-1.156984259	-0.882775828	-0.140410486	-0.007019902	-1.318043264	1.47152802
-1.261733783	-0.843501199	-0.14374087	0.105840672	-1.353028447	3.062833652
-1.261733783	-0.843501199	-0.14374087	0.105840672	-1.41598403	2.635897994
1.616407423	-0.890606659	-0.130419333	-0.711068391	-1.41598403	-0.779587264
1.190217047	-0.806395108	-0.14374087	-0.461542842	0.98151669	-0.507900937
0.299380247	-0.089813844	-0.14374087	-0.343954008	0.266162444	-0.119777612
0.30579757	-0.398228107	-0.140410486	-0.603455334	0.31192957	-0.663150267
-0.583931219	2.505805411	-0.14374087	1.090159453	0.391564755	-0.663150267
-0.983794895	-0.823622936	-0.14374087	0.2155957	-0.696644431	3.101645984
-1.010304449	-0.491234283	-0.140410486	0.50004726	-1.164421236	-0.313839275
-1.041300469	-0.656163629	-0.14374087	0.316585849	-1.262912821	3.140458317
-0.116757483	1.658509509	-0.14374087	0.646049683	-1.260392709	-0.39146394
1.070347195	-0.667006318	-0.14374087	-0.645761868	-0.15047438	-0.507900937
0.908076859	-0.658211693	-0.14374087	0.037685348	0.333124284	-0.663150267
0.891110571	-0.343653239	-0.14374087	-0.004491972	0.292262348	-0.779587264
0.876682478	-0.460392857	-0.140410486	-0.191454572	0.310142232	-0.779587264
0.945170207	0.140412584	-0.14374087	0.644343855	0.22031758	-0.585525602
0.900549348	-0.531954604	-0.14374087	0.007288273	-0.887127403	-0.663150267
0.997790952	0.344496085	-0.14374087	1.00333202	0.305044711	-0.663150267
0.797023207	-0.349436007	-0.130419333	0.007476421	-1.396472747	-0.779587264
0.859411432	-0.626165523	-0.14374087	-0.157308001	0.191588544	-0.119777612
0.860495498	-0.593878405	-0.14374087	-0.094809082	0.220634413	-0.663150267
0.892908641	-0.74398941	-0.140410486	-0.032276705	0.213947149	-0.663150267
1.070364609	-0.465452778	-0.14374087	0.039840876	0.305553875	-0.663150267
1.094096515	-0.249924217	-0.14374087	0.190146905	0.247420326	-0.39146394
1.038828733	-0.520991441	-0.14374087	2.63E-05	0.274070896	-0.585525602
0.84449355	-0.525569465	-0.130419333	-0.066324155	0.265980644	-0.507900937
0.805301729	-0.637128686	-0.14374087	-0.132360965	0.320591548	-0.119777612
0.842978469	-0.731701029	-0.140410486	-0.149579423	0.21380685	-0.663150267
0.821982851	-0.486174362	-0.14374087	-0.090017898	0.225627872	-0.663150267
1.137933712	0.336665254	-0.14374087	0.723923355	0.293909697	1.238654025
1.256342906	-0.764108621	-0.14374087	-0.017857774	0.255801396	-0.39146394
1.375899293	-0.636887738	-0.137080102	-0.482315439	0.957131651	1.238654025
1.284650528	-0.193180812	-0.14374087	-0.277204314	0.985528058	-0.39146394
1.425764159	-0.54327919	-0.140410486	-0.429681157	0.623683628	1.238654025
1.433115347	-0.950964294	-0.137080102	-0.737669917	1.073175447	-0.663150267
1.39208845	-0.732182926	-0.14374087	-0.45966569	1.294788018	-0.663150267
1.262795058	-0.282813707	-0.14374087	-0.113002698	1.120194733	-0.39146394
1.20404651	0.198963104	-0.14374087	0.3665091	0.443639751	-0.663150267
1.39801163	-0.627129318	-0.14374087	-0.21967838	0.184521885	0.811718368
1.366325552	-0.854584837	-0.14374087	-0.393846255	0.409517111	-0.39146394
1.333551055	-0.923978046	-0.14374087	-0.387822544	0.910003038	-0.663150267
1.433735746	-0.7501336	-0.14374087	-0.315045484	1.250247344	-0.39146394
1.383683672	-0.590023227	-0.14374087	-0.247817777	-0.216500895	-0.663150267
1.145152113	-0.313896082	-0.14374087	-0.123123935	0.750800495	-0.585525602
1.232088558	-0.760614866	-0.137080102	-0.392175998	0.361521	-0.119777612
1.32564695	-0.579662435	-0.14374087	-0.460340407	0.748644292	-0.663150267
1.291133157	-0.981685246	-0.14374087	-0.59585222	1.077981841	-0.39146394
1.186361864	-0.415576409	-0.14374087	-0.202208417	1.111875915	-0.119777612
0.546349237	0.443646451	-0.130419333	0.809927771	0.468622531	2.441836332
0.514739348	0.628695009	-0.14374087	0.643936133	0.062679074	-0.663150267
0.534931713	0.575083936	-0.140410486	0.934366144	0.173656629	0.07428405
0.505862196	0.521472863	-0.14374087	0.97148776	-0.09471538	-0.507900937
0.505862196	0.521472863	-0.113767412	0.97148776	0.047605165	-0.119777612
0.764311838	0.21751615	-0.14374087	0.627123353	0.047605165	-0.624337934
0.361740173	0.173904446	-0.140410486	0.805149181	0.207316871	3.179270649
0.371657854	0.435333723	-0.14374087	0.965692264	0.166392684	3.218082982
0.431068162	0.036563719	-0.14374087	0.516364973	0.026623532	3.256895314
0.569621829	0.244020501	-0.130419333	0.657439597	0.160302851	0.734093703
0.561680718	0.255947458	-0.14374087	0.756874317	0.083811535	0.07428405
0.561680718	0.255947458	-0.14374087	0.756874317	0.060699406	-0.507900937
0.685941256	0.056201033	-0.140410486	0.706647319	0.060699406	2.441836332
0.650349928	0.16149559	-0.08046357	0.679014009	0.153776636	-0.119777612
0.356805277	0.484607721	-0.14374087	0.541139845	0.095201131	0.734093703
0.587119267	0.11186017	-0.14374087	0.506178744	-0.089218023	-0.663150267
0.667501248	0.178964367	-0.113767412	0.501701365	-0.078072479	-0.779587264
0.911268106	-0.731098657	-0.113767412	-0.150715809	-0.090813031	1.238654025
0.911268106	-0.731098657	-0.113767412	-0.150715809	0.232232134	1.238654025
0.911268106	-0.731098657	-0.130419333	-0.150715809	0.232232134	1.238654025
0.965573725	-0.748687908	-0.14374087	-0.056044572	0.232232134	-0.507900937
0.944817559	-0.775674156	-0.113767412	-0.251233568	0.29514637	-0.507900937
0.944817559	-0.775674156	-0.130419333	-0.251233568	0.225627872	-0.507900937
0.719190305	-0.090295741	-0.14374087	0.426613558	0.225627872	-0.507900937
0.983034156	-0.473885981	-0.14374087	0.068990184	-0.116107689	-0.507900937
1.036845632	-0.177639624	-0.14374087	0.295167522	0.150425261	-0.663150267
0.794082297	-0.705919524	-0.14374087	-0.130831362	0.186548319	-0.663150267
1.274621828	-0.483042029	-0.14374087	-0.117609772	-0.175228594	-0.663150267
0.44937756	0.616768051	-0.14374087	0.524286386	0.440464911	1.665589682
0.332446441	0.337869997	-0.130419333	0.23571151	0.150186165	-0.779587264
0.305257714	1.059752131	-0.130419333	0.91435109	0.223315575	-0.624337934
0.428412418	0.563397927	-0.113767412	0.548057234	-0.476169736	-0.779587264
0.390317724	0.859764758	-0.140410486	0.442524908	0.196722302	0.811718368
0.517945833	0.463042817	-0.14374087	0.419210681	0.23862858	-0.119777612
0.39685695	0.719653122	-0.137080102	0.628892226	0.144423695	0.811718368
0.468218108	0.814586887	-0.140410486	0.700297619	0.070405416	1.665589682
0.365281891	0.85229535	-0.140410486	0.634670898	0.104559337	-0.663150267
0.434002542	1.17094993	-0.137080102	0.522583225	0.092930645	0.811718368
0.640795779	0.270042954	-0.14374087	0.589572792	0.145826683	0.811718368
0.623448544	0.399311901	-0.130419333	0.599877611	0.090363766	0.811718368
0.697080145	0.057285302	-0.14374087	0.135231294	0.160547212	-0.39146394
0.649470485	0.308233314	-0.14374087	0.425471042	0.221543723	-0.39146394
0.445121839	1.042524303	-0.140410486	1.186810977	0.107105465	0.345970378
0.508173999	0.950240973	-0.14374087	0.768992666	-0.457837985	-0.663150267
0.573394292	0.371843756	-0.140410486	0.45508815	0.171588693	-0.119777612
0.50180239	0.789528228	-0.14374087	0.749910864	0.177486197	-0.119777612
0.512403599	0.777842219	-0.130419333	0.813377597	0.144028815	0.811718368
0.353542194	1.181792619	-0.14374087	0.867606471	0.125468497	-0.663150267
0.410135672	0.723267351	-0.14374087	0.539854369	0.097674477	-0.119777612
0.473845238	0.30979948	-0.140410486	0.234965937	0.052915457	-0.119777612
0.350100611	0.552434764	-0.130419333	0.331624359	0.132098465	-0.585525602
0.314650777	0.732061977	-0.14374087	0.411018222	0.189218951	-0.663150267
0.393297817	0.984576155	-0.14374087	0.459717792	0.15167742	-0.119777612
0.446854603	0.673752405	-0.14374087	0.491475717	0.141041039	-0.119777612
0.296286958	0.844946416	-0.113767412	0.819333992	0.159902705	-0.663150267
0.174471011	0.935061208	-0.14374087	0.389055738	-0.321669524	-0.663150267
0.286020982	0.737844744	-0.140410486	0.62296134	0.027963958	-0.119777612
0.275774598	0.750735497	-0.140410486	0.387566322	-0.0305335	-0.119777612
0.32957519	0.194746503	-0.137080102	-0.250471844	-0.064406513	-0.119777612
0.459360547	0.050418266	-0.140410486	-0.459817785	0.28391225	-0.119777612
0.273769728	0.763987672	-0.140410486	0.63856147	0.472446833	-0.119777612
0.198507674	1.427680709	-0.130419333	1.038420532	0.000320767	-0.585525602
0.317776719	1.028067385	-0.14374087	0.681672042	-0.23703066	-0.39146394
0.269154828	1.121314509	-0.14374087	0.710408726	0.044887457	-0.39146394
0.246892289	1.40623628	-0.14374087	1.144702133	-0.032206555	-0.663150267
0.211270485	1.787537507	-0.14374087	1.380005624	-0.10569461	-0.663150267
0.305529819	1.360937935	-0.130419333	0.996365719	-0.544373514	-0.119777612
0.304726565	1.331180777	-0.14374087	1.052048607	-0.101459941	-0.663150267
0.332111208	1.342625838	-0.08046357	1.248426072	-0.370606226	-0.779587264
0.341497741	1.047584225	-0.140410486	0.830199041	-1.447259193	-0.119777612
0.374320129	1.135410005	-0.14374087	1.360389699	0.12650231	-0.663150267
-0.066748946	1.39647786	-0.140410486	1.302186598	-1.496195895	-0.663150267
-0.172210296	1.473099528	-0.137080102	2.142028303	-0.264398519	-0.663150267
0.900558055	-0.761699135	-0.140410486	-0.402907057	-0.448770906	-0.663150267
0.758477908	-0.921086662	-0.140410486	-0.711585437	0.500110775	-0.663150267
0.770818412	-0.729893914	-0.140410486	-0.617393656	0.463691324	-0.663150267
0.935803266	-0.95168714	-0.14374087	-0.73915366	0.401567158	-0.663150267
0.958583893	-0.839043649	-0.14374087	-0.590783092	0.843321796	-0.663150267
0.969333127	-0.968312596	-0.14374087	-0.652986571	0.969441086	-0.663150267
0.887320693	-0.533400296	-0.14374087	-0.309578622	0.959054023	-0.663150267
0.94785425	-0.904461206	-0.14374087	-0.65889722	0.87557905	-0.39146394
0.914790233	-0.945302001	-0.14374087	-0.746094363	0.983460122	-0.663150267
0.923316914	-0.868800807	-0.14374087	-0.719759916	0.799243519	-0.663150267
1.006790007	0.84253693	-0.137080102	0.951604059	0.866590019	-0.663150267
1.132043184	-0.839646021	-0.140410486	-0.68359727	-1.590863178	1.238654025
1.132043184	-0.839646021	-0.140410486	-0.68359727	1.304037206	-0.663150267
1.102488232	-0.710377074	-0.113767412	-0.460435779	1.304037206	1.238654025
1.189942765	-0.77940886	-0.140410486	-0.572126077	1.293421576	-0.663150267
1.024032754	-0.500872229	-0.140410486	-0.414973611	0.139128888	-0.663150267
1.009123579	-0.616166154	-0.14374087	-0.465278399	0.945866559	0.811718368
1.045687955	-0.574843462	-0.140410486	-0.212609425	1.089631593	-0.663150267
1.089414133	-0.537255474	-0.08046357	-0.117079073	1.055633457	-0.663150267
1.075227669	-0.603877774	-0.140410486	-0.114186288	1.161009902	-0.663150267
0.39878563	-0.500269857	-0.14374087	-0.893036469	1.098204993	-0.663150267
0.539979804	-0.342689445	-0.14374087	-0.58866578	0.460251681	-0.585525602
1.175603923	-0.922291405	-0.137080102	-0.798923908	0.393653441	-0.663150267
1.140245516	-0.297150151	-0.140410486	0.068366182	-0.7415645	-0.663150267
1.171892411	-0.567494529	-0.140410486	-0.058898228	0.785448094	-0.663150267
0.874496931	-0.794588625	-0.14374087	-0.761780239	0.820828157	-0.663150267
0.829543015	-0.840127918	-0.14374087	-0.746376633	0.875714084	-0.39146394
0.701296683	-0.747483165	-0.140410486	-1.056945432	0.629814962	-0.663150267
0.687613069	-0.597492635	-0.140410486	-0.67567766	0.608734532	-0.663150267
0.910617231	-1.013249518	-0.137080102	-0.744961439	0.489999044	-0.779587264
0.910906751	-0.767120479	-0.140410486	-0.771119755	1.027678698	-0.663150267
0.959691904	-0.700618654	-0.14374087	-0.515584724	1.059442274	-0.663150267
0.980744121	-0.933495517	-0.140410486	-0.615372773	1.047532985	-0.663150267
1.027898821	-0.71194324	-0.14374087	-0.385447382	1.076885467	1.00578003
1.071272352	-0.771578029	-0.140410486	-0.755875358	1.153039198	-0.39146394
1.03446417	-0.558940852	-0.140410486	-0.099487204	0.834556066	-0.663150267
0.984951952	-0.931567928	-0.140410486	-0.615372773	1.087495831	-0.663150267
1.07947686	-0.785071153	-0.137080102	-0.421183163	1.168939104	-0.119777612
0.681300234	-0.86109045	-0.137080102	-0.505926404	1.070400753	-0.779587264
-0.571470989	1.234921794	-0.133749717	2.600563109	-0.943764586	-0.779587264
-0.240974484	-0.848320172	-0.14374087	-1.480796814	-0.173513728	-0.39146394
-1.616660959	0.937952592	-0.130419333	1.16135509	-1.221422174	-0.352651607
1.269445303	0.096680405	-0.14374087	0.366967644	-0.029478627	-0.39146394
1.164253881	-0.005843242	-0.14374087	0.401080374	0.082616363	-0.39146394
0.905590908	-0.697365847	-0.14374087	-0.149003443	-0.222595994	-0.39146394
-1.560494142	5.57404543	-0.140410486	3.855719651	0.203804447	-0.352651607
-0.234746546	0.749410279	-0.14374087	-0.314085036	0.602717481	-0.39146394
1.180932826	-0.652669874	-0.140410486	-0.079031584	-0.991173642	-0.779587264
1.207155037	-0.574963937	-0.140410486	0.017575835	0.490861587	-0.779587264
-0.301355663	0.208721524	-0.14374087	0.562257011	0.364394182	0.734093703
-0.981972881	6.380982435	-0.14374087	4.200466651	-0.143506518	-0.585525602
1.305123705	-0.544604408	-0.140410486	-0.19825789	0.522360361	1.199841692
1.292711366	-0.519666223	-0.113767412	-0.107343553	-0.012653616	-0.313839275
-1.11090274	-0.73676095	-0.140410486	0.182526822	0.046430743	-0.585525602
-1.424687646	-0.623515088	-0.130419333	-1.363400071	-0.195519263	-0.39146394
0.587119267	0.11186017	-0.14374087	0.506178744	-0.111129715	1.704402015
0.654131099	0.032226644	-0.14374087	0.401858634	-0.195862112	1.704402015
0.667501248	0.178964367	-0.113767412	0.501701365	0.032723586	-0.779587264
0.983034156	-0.473885981	-0.14374087	0.068990184	-0.134164108	-0.507900937
0.413568548	0.816394002	-0.14374087	0.540177018	0.460220401	-0.39146394
-2.067989478	-0.508944008	-0.113767412	-0.313508864	0.17110028	-0.663150267
-0.686974101	-0.763988147	-0.14374087	-1.66117799	-0.080924911	-0.624337934
-2.067989478	-0.508944008	-0.08046357	-0.313508864	0.624598202	-0.39146394
-1.930210766	0.86819796	0.019447956	-0.19729648	0.106388485	-0.507900937
1.218350523	-0.587252317	-0.130419333	-0.573742976	-0.30751019	-0.119777612
0.485789557	-0.673873354	-0.130419333	0.260299893	-2.121460531	-0.119777612
0.64844084	-0.90988255	-0.14374087	-0.980476079	-0.268581156	-0.779587264
-1.138069699	2.170525375	-0.14374087	1.679616903	-3.018152043	-0.39146394
-0.465165024	-0.857958118	-0.14374087	-1.75496021	0.981194591	-0.585525602
-0.162090169	-0.859644758	-0.14374087	-1.625574884	1.535709476	-0.663150267
-0.723137938	-0.664355883	-0.14374087	-1.776095836	1.344270429	-0.663150267
-0.695914381	-0.829164755	-0.14374087	-1.502798285	0.876358591	-0.663150267
-0.783027151	-0.401721862	-0.14374087	-1.432819216	1.146663502	-0.663150267
-0.639362264	0.285102244	-0.137080102	-0.73856422	0.653379269	-0.663150267
-0.725467156	1.207453649	-0.14374087	0.089114503	-1.694514536	-0.39146394
-1.350860129	0.089572421	-0.14374087	1.09708511	-2.85360843	-0.119777612
1.230917418	0.075356451	-0.14374087	0.512568247	-2.072627737	-0.39146394
-0.144988917	0.217757099	-0.113767412	-0.397313001	0.1339846	-0.663150267
-0.102340274	0.137400726	-0.140410486	-0.755879973	0.724082409	-0.624337934
-0.133599691	0.403167079	-0.14374087	-0.570935372	0.457102857	-0.663150267
-0.066631396	0.489306219	-0.14374087	-0.624740554	1.357769771	-0.663150267
0.008878818	0.474728826	-0.113767412	-0.309062442	0.622717332	-0.39146394
-0.014415543	0.611346707	-0.14374087	-0.233778795	0.378538031	-0.39146394
-0.191203222	0.656404103	-0.14374087	-0.133839035	-0.290508644	-0.663150267
-0.432523313	0.250285165	-0.140410486	-0.587411718	1.16804559	-0.663150267
-0.186980154	-0.836513688	-0.14374087	-1.442811528	1.593609194	-0.663150267
-0.009861595	0.246911884	-0.140410486	-0.386448113	0.618290333	1.238654025
-0.032385355	-0.951325717	-0.14374087	-1.938243881	1.76880022	-0.663150267
-0.010810697	-0.743507512	-0.14374087	-1.786694413	1.711347105	-0.663150267
0.239319064	-0.862897565	-0.14374087	-1.722459765	1.760003209	-0.663150267
0.140799655	-1.036742011	-0.14374087	-1.808019436	1.766919349	-0.663150267
0.148729882	-0.44039412	-0.14374087	-1.183470566	1.513444095	-0.663150267
0.114039765	-0.392565814	-0.14374087	-1.495725196	1.685933208	-0.663150267
0.121475849	-0.789408229	-0.14374087	-1.678553735	1.733129029	-0.663150267
0.235661973	-0.488945271	-0.14374087	-1.38382156	1.627939649	-0.663150267
0.270167059	-0.335340511	-0.140410486	-1.127912637	1.230024192	-0.663150267
0.752482891	-0.833381356	-0.14374087	-0.919383317	-0.962174384	-0.663150267
0.94243392	-0.570265438	-0.113767412	-0.715711998	-0.941971983	0.811718368
1.442268958	-0.859042387	-0.14374087	-0.618229505	0.256741986	1.47152802
1.493516117	-0.810732184	-0.14374087	-0.640149736	0.391850308	-0.507900937
1.476898123	-0.841453136	-0.113767412	-0.755984574	0.220888995	-0.546713269
1.427877871	-0.837477483	-0.14374087	-0.713845807	0.357072941	1.47152802
1.368489331	-0.901690296	-0.14374087	-0.662422708	0.43163662	-0.585525602
1.482830011	-0.743748461	-0.14374087	-0.608439665	0.337972179	-0.507900937
-1.109446434	-0.563277927	-0.14374087	0.477679444	-3.074442196	-0.469088605
-1.11627518	-0.288235052	-0.14374087	0.192129235	-2.700651505	3.295707647
-1.279176799	-0.861813296	-0.14374087	0.100130091	-2.970347642	3.334519979
-1.355002655	-0.854343888	-0.14374087	0.137223527	-3.057827207	-0.313839275
1.616407423	-0.890606659	-0.137080102	-0.711068391	0.79573636	-0.624337934
1.328494256	-0.816876374	0.019447956	-0.628903265	0.418308857	-0.624337934
1.190217047	-0.806395108	-0.08046357	-0.461542842	-0.142555708	3.373332312
1.163487633	-0.739893283	-0.14374087	-0.514338256	0.072775009	-0.507900937
1.038828733	-0.520991441	-0.140410486	2.63E-05	-1.364038802	-0.39146394
1.333551055	-0.923978046	-0.14374087	-0.387822544	0.576534574	-0.663150267
1.383683672	-0.590023227	-0.14374087	-0.247817777	0.272111978	-0.663150267
0.419559211	0.495932307	-0.14374087	0.771518937	-2.264508508	0.69528137
0.357982947	0.990599871	-0.140410486	0.808012408	-2.249164455	-0.663150267
0.428412418	0.563397927	-0.113767412	0.548057234	-1.961343414	3.412144644
0.539979804	-0.342689445	-0.130419333	-0.58866578	1.146694783	-0.663150267
0.461807315	0.089933843	-0.130419333	-0.570219314	1.059941217	-0.663150267
0.916581772	-0.881812033	-0.140410486	-0.744961439	0.440917088	-0.663150267
0.910617231	-1.013249518	-0.140410486	-0.744961439	0.440917088	-0.663150267
0.910906751	-0.767120479	-0.14374087	-0.771119755	0.657042522	1.00578003
0.99617356	-0.794829573	-0.113767412	-0.548333117	0.024212438	-0.663150267
1.010984777	-0.286307462	-0.113767412	-0.203687834	-1.044355542	-0.624337934
0.926617003	-0.88506484	-0.14374087	-0.705521251	0.320040573	-0.663150267
0.840542586	-0.639417699	-0.113767412	-1.090779352	0.461664889	-0.39146394
0.510161454	-0.836995586	-0.137080102	-0.792887602	0.641911626	0.811718368
0.657407242	-0.790131075	-0.14374087	-0.852578629	0.73980578	0.811718368
0.211927891	-0.844705942	-0.14374087	-0.499371611	-0.036836414	-0.39146394
-0.519623022	4.293282919	-0.14374087	3.199466959	-3.198540608	-0.39146394
-0.430958166	-0.811936927	-0.14374087	-1.602870623	0.565487827	-0.585525602
-0.492120829	-0.702787192	-0.130419333	-1.569417806	1.672563635	0.811718368
-0.354881973	-0.802058032	-0.14374087	-1.722855097	0.781841827	-0.585525602
-0.430740482	-0.760012494	-0.127088949	-1.51790145	0.111917124	1.47152802
-1.180150186	-1.027826911	0.185967166	-1.668000728	1.737966703	0.811718368
-0.724478871	-0.968071647	-0.14374087	-1.629421868	0.599044007	-0.663150267
-1.735764564	-0.177760099	-0.130419333	0.185670679	0.453642154	0.772906035
-1.760941891	0.080657321	-0.120428181	1.001537261	-1.204155671	-0.663150267
-0.591093021	-0.753265932	-0.14374087	0.310779897	-1.497214222	-0.507900937
1.428763844	-0.932531723	-0.14374087	-0.970852179	0.695166309	-0.663150267
1.172266827	-0.539183063	-0.14374087	-0.100236333	-1.955903198	0.811718368
-5.39975577	-0.67206624	-0.047159728	-1.869497531	-0.628539451	0.811718368
-1.37775716	-0.267152045	-0.14374087	0.155204046	-1.532921804	3.450956977
-1.11090274	-0.73676095	-0.140410486	0.182526822	-2.218278984	-0.39146394
-1.100654179	-0.739893283	-0.140410486	0.193353157	-1.889814276	-0.39146394
1.616407423	-0.890606659	-0.14374087	-0.711068391	-2.249257987	0.811718368
0.945170207	0.140412584	-0.14374087	0.644343855	-2.22503392	0.811718368
0.44937756	0.616768051	-0.137080102	0.524286386	0.267788732	0.811718368
0.428412418	0.563397927	-0.140410486	0.548057234	0.235485021	0.811718368
0.468218108	0.814586887	-0.140410486	0.700297619	-0.244383183	0.811718368
0.445121839	1.042524303	-0.113767412	1.186810977	0.40051755	0.811718368
0.343195676	0.987708487	-0.14374087	0.61909121	0.275629668	0.811718368
0.296286958	0.844946416	-0.14374087	0.819333992	-0.358156492	0.811718368
0.317776719	1.028067385	-0.14374087	0.681672042	0.245414642	-0.663150267
0.341497741	1.047584225	-0.140410486	0.830199041	0.225919	0.811718368
0.374320129	1.135410005	-0.140410486	1.360389699	0.001401656	-0.39146394
0.39878563	-0.500269857	-0.14374087	-0.893036469	1.639501134	-0.663150267
0.413805824	-0.845549263	-0.14374087	-1.47625204	1.778719621	-0.663150267
0.747783094	-0.82205677	-0.14374087	-0.988578838	0.221180123	-0.119777612
1.225096549	-0.618214218	-0.14374087	-0.636187383	0.529457992	-0.663150267
1.031246801	-0.683631774	-0.130419333	-0.949991709	0.678949259	-0.39146394
1.13967083	-0.742784666	-0.130419333	-0.785528589	0.66144877	-0.663150267
0.98585534	-0.770252812	-0.14374087	-0.82024393	0.832560912	1.238654025
0.657407242	-0.790131075	-0.14374087	-0.852578629	0.562089377	-0.39146394
0.631431015	-0.792901984	-0.14374087	-0.823224877	0.522037953	-0.663150267
0.576211123	-0.759169174	-0.140410486	-0.791863701	0.780381853	-0.663150267
0.632441068	-0.892654722	-0.140410486	-0.776951279	0.355685748	-0.507900937
0.218275555	-0.371723756	-0.14374087	-0.118844798	0.73457849	3.489769309
0.248215808	-0.330160115	-0.14374087	0.014946573	0.523176138	-0.663150267
0.314143573	-0.876270214	-0.113767412	-0.470665079	0.394827863	-0.779587264
0.366537927	-0.629297856	-0.097115491	-0.545258817	0.207020788	-0.624337934
0.211927891	-0.844705942	-0.137080102	-0.499371611	0.351092435	-0.585525602
0.913194609	-0.539905909	-0.14374087	-0.560783465	0.217605137	-0.585525602
0.975434809	-0.536050731	-0.140410486	-0.562215869	0.9018558	-0.39146394
0.776454249	-0.760976289	-0.137080102	-0.665457878	1.029653101	-0.779587264
0.76816049	0.082946333	-0.113767412	0.204377014	0.944697403	-0.39146394
-0.291912532	2.397860419	-0.140410486	2.313637771	0.229145561	-0.663150267
-0.393122515	1.627668082	-0.140410486	1.942247232	-2.210687521	-0.119777612
-0.319697714	2.201728224	-0.137080102	2.454540976	-1.406651839	-0.119777612
-0.852420445	0.831694241	-0.14374087	0.971283893	-2.439491564	-0.663150267
-0.981350304	1.588393454	-0.08046357	1.743973843	-0.380634645	-0.663150267
-0.741075097	1.756575606	-0.08046357	4.312413549	-2.248592884	-0.663150267
-0.696186486	1.068064859	-0.140410486	1.969991874	-2.853182346	-0.663150267
-1.083415786	2.021980536	-0.08046357	1.601969103	-1.795609391	-0.119777612
-1.019192485	2.962764513	-0.14374087	2.431300057	-1.706117367	-0.663150267
-0.61686898	1.565262384	0.019447956	1.923631077	-2.405265017	-0.119777612
-0.63549402	1.788862724	0.019447956	1.840043449	-2.276724488	0.22953338
-0.619866488	2.986859377	0.185967166	2.317325257	-2.120327766	-0.779587264
-0.752261876	2.811689714	-0.047159728	1.71137043	-2.084531916	-0.119777612
-0.473402185	-0.84518784	-0.140410486	-1.72521228	-0.96482953	-0.663150267
-0.492120829	-0.702787192	-0.127088949	-1.569417806	0.703090246	-0.585525602
-0.273148175	-0.828441909	-0.14374087	-1.804704881	0.309996669	-0.39146394
-0.324523767	-0.679174225	-0.14374087	-1.44223276	1.006759317	-0.39146394
-0.162090169	-0.859644758	-0.130419333	-1.625574884	0.195298564	-0.624337934
-0.210289753	-0.231732595	-0.08046357	-1.061491745	0.880328457	-0.624337934
-0.148711312	-0.832176613	-0.14374087	-1.679092316	0.015482944	-0.39146394
-0.145123881	-0.830249024	3.183312943	-1.411953554	0.538623868	-0.119777612
-0.240974484	-0.848320172	-0.14374087	-1.480796814	0.815117719	-0.39146394
-0.186675396	-0.858078592	-0.14374087	-1.830130507	0.500365357	-0.39146394
-1.017945156	-0.940603502	-0.140410486	-1.672624915	0.87331352	-0.663150267
-0.945304017	-0.094512343	-0.14374087	-1.077587468	0.681651172	-0.663150267
-1.002574491	-0.560266069	-0.14374087	-1.502249897	0.475392798	-0.39146394
-0.956695419	-0.796395739	-0.14374087	-1.605434509	0.617474556	-0.39146394
-0.983063477	-0.890727133	-0.14374087	-1.577802642	0.475792943	-0.663150267
-1.180150186	-1.027826911	-0.137080102	-1.668000728	0.43800705	-0.663150267
-1.133180517	-0.731701029	-0.113767412	-1.557543437	0.230839677	-0.119777612
-1.016562863	-0.552796661	-0.140410486	-1.445219666	0.304156152	-0.663150267
-0.785153923	-0.999756394	-0.140410486	-1.664810579	0.89663873	-0.663150267
-0.723137938	-0.664355883	-0.14374087	-1.776095836	0.809589081	-0.663150267
-0.695914381	-0.829164755	-0.14374087	-1.502798285	0.86010004	-0.663150267
-0.783027151	-0.401721862	-0.14374087	-1.432819216	0.461368806	-0.585525602
-0.813949158	-0.623996985	-0.14374087	-1.270417742	0.801909195	-0.663150267
0.84654631	-0.608094375	0.019447956	-0.226731568	0.307964969	-0.779587264
1.162114047	-0.39244534	-0.14374087	-0.307090014	1.003646728	0.889343032
1.208293524	-0.230889275	-0.113767412	0.223154878	1.077140049	1.238654025
0.385903093	0.37280755	-0.08046357	0.302434335	0.793590377	-0.119777612
0.273497623	0.457741947	-0.063811649	0.651686067	0.759264877	-0.585525602
-1.470325089	-0.468344162	-0.14374087	0.038432171	0.239428562	-0.663150267
-1.494566376	-0.074031708	-0.14374087	0.648161383	-1.569003361	0.811718368
-1.476609625	-0.41449214	-0.14374087	0.495240861	-1.803616486	-0.39146394
-1.48153146	-0.419190639	-0.130419333	0.540576339	-1.72282794	0.151908715
-1.887416275	-0.288355526	-0.133749717	0.24381725	-1.79912708	0.54003204
-1.947736502	0.687366004	-0.137080102	1.547214289	-1.898424067	-0.39146394
1.082692052	-0.637731058	-0.130419333	-0.460463659	-2.228395748	0.22953338
1.066015284	-0.586408997	0.019447956	-0.394478477	1.244594202	-0.119777612
0.953646821	-0.455694358	-0.08046357	-0.239745302	1.197564387	-0.119777612
0.858993479	-0.562675556	-0.137080102	-0.23490374	1.055223091	3.528581642
0.564963392	0.212817651	-0.013855886	0.023430627	1.095056169	2.480648664
0.564963392	0.212817651	-0.14374087	0.023430627	0.61461655	1.743214347
0.682895858	-0.086440563	-0.013855886	-0.238431728	0.61461655	0.22953338
0.706675654	0.149086735	-0.113767412	-0.000951582	1.031918631	3.567393974
0.629878928	-0.378952216	-0.137080102	-0.410753217	0.439638604	3.606206306
0.658726407	-0.230527852	-0.08046357	-0.331306475	1.09268162	-0.779587264
0.700482545	-0.201011643	-0.113767412	-0.202908708	1.021916228	0.22953338
0.700482545	-0.201011643	-0.130419333	-0.202908708	0.89068424	-0.779587264
0.744537426	-0.624237934	-0.14374087	-0.318185929	0.89068424	-0.39146394
0.769390405	-0.685438889	-0.113767412	-0.309670725	0.959547701	-0.779587264
0.901130564	0.137882623	-0.14374087	0.279526159	1.048416278	3.645018639
0.939775998	0.034997553	0.019447956	-0.278371272	0.651726964	3.645018639
0.939775998	0.034997553	-0.08046357	-0.278371272	0.916259186	0.22953338
0.809877445	-0.010059843	0.019447956	-0.268869567	0.916259186	-0.624337934
0.738531526	0.122702859	-0.08046357	-0.099088988	1.064155135	0.345970378
1.034797226	-0.484005824	-0.137080102	-0.273452894	0.980815196	-0.469088605
1.093650263	-0.418347319	-0.113767412	-0.218596506	1.140449166	3.683830971
0.94638706	-0.388710636	-0.130419333	-0.440348667	1.115674201	-0.469088605
1.073923742	-0.301366753	-0.08046357	-0.304412104	1.202053637	0.113096383
1.013320526	-0.270043429	0.119359482	-0.227481564	1.080683754	-0.119777612
0.97661901	0.008131779	-0.140410486	0.017200309	0.934367636	1.238654025
0.115378521	0.493281872	-0.137080102	0.73577153	0.915802053	-0.507900937
0.042724321	0.536532153	-0.047159728	1.323209209	0.228979247	-0.119777612
0.094069438	0.584601407	-0.140410486	1.107656961	-0.201468797	-0.585525602
0.173308578	0.511714443	-0.14374087	0.762342825	0.100787065	-0.275026942
-0.576220853	-0.873137882	-0.113767412	0.034054296	0.222328528	0.69528137
-0.571294665	-0.787842063	-0.14374087	0.164265907	-0.2938913	2.403023999
-0.632579231	-0.757000636	-0.14374087	0.343252414	-0.177229012	-0.585525602
-0.668007297	-0.588095638	-0.08046357	0.22841773	-0.924648338	-0.546713269
-0.535888368	-0.835549894	-0.14374087	0.035683837	-0.692310965	2.441836332
0.554005182	-0.382325497	-0.113767412	0.160683071	-0.292763954	-0.119777612
0.447207251	0.229202159	-0.113767412	0.393778421	0.693524225	0.22953338
0.397686326	-0.209685794	-0.14374087	0.40879631	0.488876654	-0.275026942
-0.915381179	-0.462922818	-0.14374087	0.245486689	0.813112036	-0.507900937
-0.725798036	-0.33028059	-0.14374087	0.081909605	-0.592795787	-0.507900937
-0.897548508	-0.426900995	-0.14374087	0.531511666	0.330183275	-0.507900937
-0.832752699	-0.272332441	-0.14374087	0.80009579	-1.412258525	-0.507900937
-0.663731984	-0.392806763	-0.14374087	0.628067842	-1.427862193	2.480648664
-0.774696385	-0.525930888	-0.137080102	-0.042194124	-0.499323367	-0.507900937
-0.756471884	-0.414974038	-0.140410486	-0.026750811	-0.069561021	1.432715687
-0.907979924	-0.825791474	-0.140410486	0.047641415	0.064367614	1.665589682
-0.835530346	-0.586047574	-0.08046357	0.340253537	-0.775058428	2.480648664
-0.828882278	-0.466777996	0.519005585	0.330482878	-0.756887726	1.665589682
-0.102220548	0.444489771	-0.097115491	0.976204627	-0.727264867	0.22953338
-0.16717309	0.550748123	-0.14374087	1.224862576	0.38335991	-0.507900937
-0.16717309	0.550748123	-0.14374087	1.224862576	0.073330939	-0.507900937
-0.738576085	-0.802901353	-0.14374087	0.181760531	0.073330939	2.014900675
-0.752015893	-0.736279053	-0.14374087	0.156120077	-0.632462551	-0.507900937
-0.331927199	-0.080416847	1.851159264	-1.059214166	-0.615034844	-0.624337934
-0.211519667	-0.709895177	-0.140410486	-1.341248813	0.565602111	-0.663150267
-0.424408055	-0.221974175	-0.14374087	-1.360456043	0.69763439	-0.663150267
-0.670029581	0.803985147	-0.14374087	-0.393244413	0.52304606	-0.39146394
-0.725467156	1.207453649	-0.14374087	0.089114503	0.370432294	-0.663150267
-0.78574167	1.298532236	-0.14374087	0.177564411	-1.027083774	-0.39146394
-0.919919889	0.965902635	-0.14374087	-0.250291675	-1.096669635	-0.663150267
-0.894931947	1.008911967	-0.08046357	-0.470299551	-0.826473587	-0.663150267
-0.880673647	0.620382281	-0.14374087	-0.6509928	0.474977166	-0.779587264
-0.889626989	1.042403829	-0.140410486	-0.412499135	0.680139166	-0.663150267
-1.45019803	-0.177639624	-0.14374087	0.205581901	-0.044495239	-0.119777612
-1.442019643	-0.243539078	-0.130419333	0.333782819	-1.566384451	3.256895314
-1.389684064	0.017890199	-0.14374087	0.438199286	-1.641369026	-0.779587264
-1.429973013	-0.214745715	-0.14374087	0.154806168	-1.874724882	0.889343032
-1.214626973	1.185406848	-0.14374087	0.959969366	-1.577103989	0.54003204
-1.616660959	0.937952592	-0.140410486	1.16135509	-1.74726501	-0.119777612
-1.616660959	0.937952592	-0.14374087	1.16135509	-2.114160041	-0.507900937
-1.521326266	0.070417003	-0.113767412	0.472385996	-2.114160041	3.722643304
-1.604448888	0.218600419	-0.130419333	0.585675743	-1.539141406	-0.39146394
-1.63106293	0.078247834	-0.113767412	0.293737377	-1.763934082	0.22953338
-1.38669744	3.587423869	-0.113767412	2.489025386	-1.564269595	0.54003204
-1.43493403	4.352315336	-0.14374087	2.906042109	-1.872287927	-0.585525602
1.230917418	0.075356451	-0.14374087	0.512568247	-2.403191739	-0.39146394
1.164253881	-0.005843242	-0.14374087	0.401080374	0.607331544	-0.39146394
1.111587422	-0.216432356	-0.08046357	0.226619846	0.266505603	-0.352651607
1.320875317	0.293414972	-0.113767412	0.262302557	0.766300566	0.113096383
1.252222148	-0.010180318	-0.113767412	-0.076495289	0.489391083	-0.39146394
1.252222148	-0.010180318	-0.113767412	-0.076495289	0.964187781	0.22953338
0.876545337	-0.724713518	-0.14374087	-0.196240468	0.964187781	-0.39146394
0.863418994	-0.748928857	-0.140410486	-0.294388545	0.990152652	-0.779587264
0.843342002	-0.795793368	-0.14374087	-0.206129141	1.059504526	-0.663150267
1.009726564	-0.432442814	-0.08046357	0.411270112	0.981241358	0.22953338
-1.683849115	0.03463613	-0.14374087	0.506384173	0.381354227	-0.08096528
-1.683897005	0.494366141	-0.140410486	0.506384173	-1.549538845	3.761455636
-1.662487787	0.815189259	-0.140410486	0.771842133	-1.549538845	-0.352651607
-1.68232968	1.382502838	-0.14374087	1.521390014	-1.765139629	2.791147324
-1.85748473	0.903737885	-0.140410486	1.571508768	-2.088777115	0.54003204
-1.842514603	0.440393645	-0.113767412	0.640199627	-2.198507932	0.22953338
-1.531037147	5.525614753	-0.14374087	3.566941293	-1.812205681	-0.507900937
-1.538137998	5.026730588	-0.14374087	4.36204035	-2.469213143	0.889343032
-1.546390398	5.719819359	-0.14374087	3.314145222	-2.749214077	0.69528137
1.518408278	-0.499667486	-0.14374087	-0.494995275	-2.190978797	-0.39146394
1.548492202	-0.701943871	-0.137080102	-0.500159582	0.883435471	-0.39146394
1.574414009	-0.782782141	-0.14374087	-0.638143275	0.784772616	-0.39146394
1.522256931	-0.68881217	-0.140410486	-0.492944685	-0.182248487	0.345970378
1.492462526	-0.588818484	-0.130419333	-0.506859068	0.812935191	3.800267969
1.456616508	-0.528581323	-0.14374087	-0.388985272	1.119763616	3.839080301
1.456616508	-0.528581323	-0.113767412	-0.388985272	1.059567087	-0.779587264
-0.144988917	0.217757099	-0.113767412	-0.397313001	1.059567087	-0.663150267
-0.052018272	0.321365015	-0.08046357	-0.437857367	-0.402478821	-0.779587264
-0.133599691	0.403167079	-0.14374087	-0.570935372	-1.081522944	-0.663150267
-0.234746546	0.749410279	0.019447956	-0.314085036	-0.038779536	-0.624337934
-0.066631396	0.489306219	-0.14374087	-0.624740554	-0.309396325	-0.663150267
0.008878818	0.474728826	-0.14374087	-0.309062442	-0.775406543	-0.39146394
-0.014415543	0.611346707	-0.14374087	-0.233778795	-1.207891551	-0.663150267
0.004731938	0.500148908	-0.14374087	-0.289671102	-1.163392378	-0.663150267
0.132906434	0.036563719	-0.14374087	-0.650976552	-1.275461353	-0.663150267
0.004078886	0.152098593	-0.140410486	-0.52891928	-0.499858546	-0.39146394
-0.148571995	-0.423768663	-0.140410486	-1.192759511	-1.100130182	-0.663150267
-0.191203222	0.656404103	-0.14374087	-0.133839035	0.049506786	-0.663150267
-0.524194385	1.496110123	-0.14374087	0.168560955	-0.603499684	-0.39146394
-0.442343037	0.585324253	-0.140410486	-0.305622518	-0.882861453	0.811718368
1.497541093	-0.914099151	-0.14374087	-0.663483623	-0.715475126	3.877892634
1.480870855	-0.844224045	-0.14374087	-0.657059774	0.880894608	3.916704966
-0.112016326	-0.254502242	-0.140410486	-0.82462565	0.944094707	-0.663150267
-0.009861595	0.246911884	-0.140410486	-0.386448113	-0.977627534	1.238654025
0.04887607	0.020661109	-0.140410486	-0.498847643	-1.201173006	-0.663150267
0.01402269	0.228479313	-0.14374087	-0.52894418	-1.171685336	-0.663150267
0.165247741	-0.340159484	-0.113767412	-1.08781898	-1.201910891	-0.663150267
-0.037143926	-0.20233686	-0.14374087	-0.926243935	-0.052247907	-0.158589945
-0.032385355	-0.951325717	-0.14374087	-1.938243881	-0.757656737	-0.663150267
-0.010810697	-0.743507512	-0.140410486	-1.786694413	1.151194564	-0.663150267
-0.108744536	-0.921809508	-0.140410486	-1.699793576	0.825281172	-0.663150267
-0.108167674	-0.945181526	-0.14374087	-1.812787257	1.047491174	-0.663150267
-0.040134904	-1.18781681	-0.14374087	-1.82253691	0.897340224	-0.663150267
0.148729882	-0.44039412	-0.14374087	-1.183470566	0.877252105	-0.663150267
0.270167059	-0.335340511	-0.113767412	-1.127912637	-0.300506092	-0.119777612
-1.096594373	2.181368064	-0.130419333	1.422142565	0.337099415	0.8505307
0.752482891	-0.833381356	-0.140410486	-0.919383317	-1.394898334	-0.663150267
0.829153361	-0.851693453	-0.14374087	-0.931813957	-0.167969604	-0.119777612
1.099773713	-0.551591918	-0.14374087	-0.751590549	-0.487647909	-0.39146394
0.972043293	-0.485451516	-0.14374087	-0.840070885	0.219870668	-0.663150267
0.94243392	-0.570265438	-0.14374087	-0.715711998	-0.54792744	-0.39146394
1.409810101	-0.759651071	-0.14374087	-0.905469992	0.084559795	1.238654025
1.388622921	-0.86109045	-0.14374087	-0.830958839	0.842516549	-0.663150267
1.483276263	-0.731941977	-0.14374087	-0.738483077	0.807136485	1.238654025
1.316867755	-0.632309714	-0.137080102	-0.648923462	0.734526459	-0.663150267
1.439210498	-0.903256462	-0.14374087	-0.758466357	0.939371315	1.238654025
1.44670971	-0.874704048	-0.14374087	-0.845088865	0.7543442	-0.663150267
1.525284915	-0.911569191	-0.14374087	-0.930699683	0.819056305	-0.663150267
1.619330918	-0.7013415	-0.14374087	-0.73551934	0.584510543	-0.39146394
1.547066372	-0.864222782	-0.14374087	-0.765555309	0.534518968	-0.663150267
1.544676202	-0.949157179	-0.14374087	-0.752578397	0.825712289	0.811718368
1.569890536	-0.871812665	-0.14374087	-0.830589081	0.841014764	-0.663150267
0.125790345	0.354013556	-0.14374087	0.719618163	0.861419716	-0.585525602
-0.045851285	0.946506269	-0.113767412	1.282807131	0.314584717	0.423595043
-0.045851285	0.946506269	-0.14374087	1.282807131	-0.109030499	-0.507900937
0.057226427	1.115772691	-0.130419333	1.627603307	-0.109030499	0.22953338
0.142828469	0.680980864	-0.14374087	1.018985712	-0.834834061	3.955517299
-0.030619938	0.307028571	-0.14374087	0.927589613	0.122672742	2.752334992
-0.059724284	0.367265731	-0.14374087	0.976759192	0.57752193	3.994329631
-0.003172167	0.229804531	-0.130419333	0.963221057	0.383427427	-0.546713269
-0.012898286	0.504004086	-0.140410486	1.379239718	0.358501944	4.033141964
1.168537901	-0.480873492	-0.140410486	-0.065277372	-0.290992102	-0.313839275
1.131416254	-0.793986253	-0.14374087	-0.521552769	0.953946281	0.113096383
1.180932826	-0.652669874	-0.130419333	-0.079031584	1.272819029	-0.779587264
1.207155037	-0.574963937	-0.140410486	0.017575835	0.879367117	-0.779587264
1.197807687	-0.400878542	-0.130419333	0.092226873	0.937391647	-0.507900937
1.233311942	-0.290042166	-0.130419333	0.153909797	0.891105136	1.238654025
-0.227795897	0.693871617	-0.14374087	1.277456984	0.936539634	-0.507900937
-0.249714496	1.109869449	-0.14374087	1.699873127	0.076604577	-0.275026942
-0.215348728	0.758445853	-0.113767412	1.297638602	-1.800207969	-0.313839275
-0.336607404	0.183301443	-0.14374087	0.474318045	0.231270793	4.071954296
-0.273026272	-0.001265218	-0.14374087	0.360829911	0.443109837	4.110766629
-0.301355663	0.208721524	-0.08046357	0.562257011	0.589379188	-0.779587264
-0.270775419	0.579541486	-0.130419333	0.723402523	0.700850731	0.69528137
0.226634619	0.404010399	-0.140410486	1.072194437	0.023479663	2.868771989
0.329644849	0.249562319	-0.113767412	0.579506379	0.134098884	0.22953338
0.8931568	-0.800250918	-0.14374087	-0.409025179	0.691471775	-0.313839275
0.92314059	-0.787119217	-0.14374087	-0.397590848	1.135429691	-0.663150267
1.006197907	-0.730857708	-0.047159728	-0.143272192	1.136998993	-0.779587264
1.066276505	-0.33281055	-0.140410486	0.215214839	0.9988456	-0.352651607
1.053905525	-0.353652608	-0.047159728	0.187755159	0.703022729	-0.352651607
1.09537432	-0.280404221	-0.013855886	0.338366002	0.698242351	-0.701962599
1.356425286	-0.651224182	-0.113767412	-0.436863366	0.668224612	1.238654025
1.328555208	-0.764108621	-0.113767412	-0.460627773	1.233292564	-0.779587264
1.22279563	-0.362567708	-0.14374087	0.10578241	1.238649623	-0.663150267
1.305123705	-0.544604408	-0.140410486	-0.19825789	0.904552447	1.199841692
1.269055649	-0.468946534	-0.130419333	-0.11221886	1.126549678	-0.352651607
1.281095749	-0.547013894	-0.14374087	-0.215803131	1.053617553	-0.507900937
1.292711366	-0.519666223	-0.113767412	-0.107343553	1.117939732	-0.275026942
1.415937905	-0.455935307	-0.14374087	-0.348276697	1.066633747	-0.507900937
1.420729129	-0.452441552	-0.14374087	-0.314996645	1.164933002	1.62677735
1.386080372	-0.575807257	-0.14374087	-0.410305296	1.1505036	-0.507900937
1.402326127	-0.83097187	-0.14374087	-0.55418637	1.173501447	-0.507900937
1.56884783	-0.92048429	-0.14374087	-0.683392298	1.223981125	-0.663150267
1.427877871	-0.837477483	-0.14374087	-0.713845807	1.093512882	1.47152802
-1.300677444	-0.462320446	-0.14374087	0.414268796	-1.075256576	0.54003204
-1.37775716	-0.267152045	-0.137080102	0.155204046	-1.760198047	-0.313839275
-0.857993155	0.648934695	-0.14374087	1.190822866	-1.386454703	-0.313839275
-1.135194094	-0.476536416	-0.14374087	0.291743125	-0.395479988	4.149578961
-1.11627518	-0.288235052	-0.14374087	0.192129235	-1.480020501	-0.507900937
-1.11090274	-0.73676095	-0.140410486	0.182526822	-0.889148727	0.889343032
-1.100654179	-0.739893283	-0.140410486	0.193353157	-1.351396738	0.889343032
-1.156984259	-0.882775828	-0.137080102	-0.007019902	-1.333381975	1.47152802
-1.260614887	-0.87699306	-0.14374087	0.105840672	-1.02487012	3.450956977
1.616407423	-0.890606659	-0.137080102	-0.711068391	-1.639685441	-0.624337934
1.220575253	-0.877354483	-0.130419333	-0.761557864	0.422236913	-0.119777612
1.314111876	-0.884944366	-0.14374087	-0.667258598	1.230351556	-0.507900937
1.328494256	-0.816876374	0.019447956	-0.628903265	1.185519754	-0.624337934
1.190217047	-0.806395108	-0.137080102	-0.461542842	1.172737391	-0.507900937
-1.041300469	-0.656163629	-0.14374087	0.316585849	1.070946462	1.083404695
1.038828733	-0.520991441	-0.14374087	2.63E-05	-1.252369974	-0.585525602
1.137933712	0.336665254	-0.140410486	0.723923355	0.431834215	-0.119777612
1.260759713	-0.860969976	-0.14374087	-0.298543853	-0.468728947	-0.663150267
1.284650528	-0.193180812	-0.14374087	-0.277204314	0.398729902	-0.39146394
1.433115347	-0.950964294	-0.14374087	-0.737669917	1.032027649	-0.39146394
1.39208845	-0.732182926	-0.14374087	-0.45966569	0.902889612	-0.663150267
1.330324978	-0.468103213	-0.08046357	-0.444503302	1.142605368	-0.119777612
1.333551055	-0.923978046	-0.14374087	-0.387822544	1.101307051	-0.663150267
1.232088558	-0.760614866	-0.130419333	-0.392175998	0.412738718	-0.779587264
1.32564695	-0.579662435	-0.14374087	-0.460340407	0.836317698	-0.663150267
0.546349237	0.443646451	-0.140410486	0.809927771	0.567618015	3.179270649
0.534931713	0.575083936	-0.140410486	0.934366144	-0.893253627	0.69528137
0.505862196	0.521472863	-0.14374087	0.97148776	-1.05249256	0.07428405
0.764311838	0.21751615	-0.14374087	0.627123353	-1.00548365	-0.663150267
0.371657854	0.435333723	-0.14374087	0.965692264	-0.386225535	3.218082982
0.569621829	0.244020501	-0.14374087	0.657439597	-0.939088115	0.07428405
0.542585481	0.134509342	-0.140410486	0.588961071	-0.008044817	-0.119777612
0.650349928	0.16149559	-0.14374087	0.679014009	0.105219329	0.69528137
0.356805277	0.484607721	-0.14374087	0.541139845	0.02840034	1.93727601
0.911268106	-0.731098657	-0.113767412	-0.150715809	0.697499047	1.238654025
0.911268106	-0.731098657	-0.113767412	-0.150715809	0.966780675	1.238654025
0.841380669	-0.658452641	-0.14374087	-0.159980815	0.966780675	0.07428405
0.957811115	-0.81145503	-0.130419333	-0.160755615	1.004571833	-0.507900937
0.983034156	-0.473885981	-0.14374087	0.068990184	0.759608036	-0.663150267
1.036845632	-0.177639624	-0.14374087	0.295167522	0.850710554	-0.663150267
1.087289538	-0.269320583	-0.14374087	0.20873441	0.358865854	-0.663150267
0.510553285	0.572192552	-0.14374087	0.633713478	0.22071246	-0.39146394
0.428412418	0.563397927	-0.140410486	0.548057234	-1.213087715	-0.585525602
0.49399842	0.499546536	-0.113767412	0.612972296	-1.250566995	0.22953338
0.758477908	-0.921086662	-0.140410486	-0.711585437	-1.185657605	-0.663150267
0.88556616	-0.853500568	-0.140410486	-0.771721597	-0.804395425	-0.663150267
1.006790007	0.84253693	-0.113767412	0.951604059	-0.671272036	-0.779587264
1.187169472	-0.881209662	-0.140410486	-0.560632043	-2.084246209	-0.663150267
0.687613069	-0.597492635	-0.140410486	-0.67567766	-2.034306665	-0.663150267
0.211927891	-0.844705942	-0.137080102	-0.499371611	-1.415464491	-0.663150267
0.975434809	-0.536050731	-0.140410486	-0.562215869	-0.34409069	-0.663150267
0.853962802	-0.747603639	-0.113767412	-0.670325013	0.017415846	-0.779587264
-0.23260889	1.342987261	0.185967166	1.440348872	-0.37001375	-0.119777612
-0.654837417	2.729887649	-0.14374087	2.119371248	0.550164602	-0.585525602
-0.956695419	-0.796395739	0.785436321	-1.605434509	-0.45151432	-0.119777612
-1.180150186	-1.027826911	-0.14374087	-1.668000728	-0.426344475	-0.663150267
-1.133180517	-0.731701029	-0.14374087	-1.557543437	-0.41385324	-0.119777612
-1.411435046	0.040900795	-0.130419333	0.493563129	-0.488344137	0.69528137
-1.428647317	0.070417003	-0.137080102	0.284560723	0.698678733	3.256895314
-1.486335745	-0.499306063	-0.14374087	0.77353949	0.597001778	3.606206306
-1.486335745	-0.499306063	-0.14374087	0.77353949	0.792260172	-0.119777612
-1.656129238	-0.266308725	-0.140410486	0.021412051	0.792260172	1.277466357
-1.663051588	1.027705962	-0.113767412	1.18104949	1.220473966	-0.701962599
-1.826451704	-0.201734489	-0.140410486	0.216268447	-0.322895977	-0.740774932
-1.913762565	-0.555567571	-0.14374087	-0.074962515	0.821321836	-0.469088605
-0.635896735	-0.730737234	-0.14374087	0.216881634	1.274533895	1.432715687
-0.897548508	-0.426900995	-0.14374087	0.531511666	0.539029278	0.69528137
-0.663731984	-0.392806763	-0.047159728	0.628067842	0.996689397	1.743214347
-0.907979924	-0.825791474	-0.140410486	0.047641415	-0.339554364	1.665589682
-0.835530346	-0.586047574	-0.08046357	0.340253537	0.397467214	0.22953338
-0.102220548	0.444489771	-0.097115491	0.976204627	-0.090922359	0.22953338
-0.738576085	-0.802901353	-0.14374087	0.181760531	0.273447449	2.014900675
-0.331927199	-0.080416847	1.851159264	-1.059214166	0.149427374	-0.624337934
-0.969950195	0.96770975	0.185967166	0.354138549	-0.028600598	-0.119777612
-0.894931947	1.008911967	-0.047159728	-0.470299551	-0.273455067	-0.119777612
-1.429446217	-0.194506029	-0.14374087	0.154806168	-0.199681459	4.188391294
-1.38018869	-0.055840085	-0.140410486	0.462663815	0.932315186	2.441836332
-1.415351181	-0.306426674	-0.113767412	0.052973536	-0.255419708	-0.08096528
-1.429973013	-0.214745715	-0.14374087	0.154806168	1.011960591	4.227203626
-1.616660959	0.937952592	-0.140410486	1.16135509	0.932315186	-0.119777612
-1.616660959	0.937952592	-0.14374087	1.16135509	0.128741825	-0.507900937
-1.604448888	0.218600419	-0.113767412	0.585675743	0.128741825	0.113096383
-1.604448888	0.218600419	-0.113767412	0.585675743	1.316086794	-0.39146394
-1.63106293	0.078247834	-0.113767412	0.293737377	1.316086794	0.22953338
-1.43493403	4.352315336	-0.120428181	2.906042109	1.349565236	0.22953338
1.252222148	-0.010180318	-0.113767412	-0.076495289	-2.575426116	0.22953338
1.270400936	-0.193060338	-0.08046357	-0.197109871	-0.365747801	-0.119777612
0.869050478	-0.704714781	-0.140410486	-0.216832704	-0.160580846	-0.39146394
0.953355124	-0.472319815	-0.137080102	0.173692574	0.100516688	-0.119777612
-1.768687087	1.269136502	-0.140410486	1.814323728	-0.966679275	-0.585525602
-1.759161236	0.609539592	-0.140410486	0.787389422	-1.347832283	-0.585525602
-1.683849115	0.03463613	-0.113767412	0.506384173	0.914305533	-0.08096528
-1.662487787	0.815189259	-0.14374087	0.771842133	1.312070161	-0.352651607
-1.68232968	1.382502838	-0.137080102	1.521390014	1.280078019	-0.119777612
-1.85748473	0.903737885	-0.14374087	1.571508768	0.116946819	-0.119777612
-1.842514603	0.440393645	-0.113767412	0.640199627	-1.847201239	0.423595043
-0.133599691	0.403167079	-0.14374087	-0.570935372	0.640768486	-0.663150267
-0.781716693	2.172091541	-0.140410486	0.901141991	0.142844173	-0.663150267
-0.037143926	-0.20233686	-0.130419333	-0.926243935	-0.799828127	-0.663150267
-0.046084207	-0.852777722	-0.113767412	-1.931722064	-0.639149815	-0.119777612
0.730675311	-0.697486321	-0.14374087	-0.850438917	-0.022749861	0.811718368
0.752482891	-0.833381356	-0.130419333	-0.919383317	-1.118451559	-0.119777612
0.882168114	-0.825068628	-0.130419333	-0.579332802	-1.29476482	-0.119777612
0.983075516	-0.737001899	-0.14374087	-0.335011554	0.084684299	4.266015959
1.269055649	-0.468946534	-0.113767412	-0.11221886	-0.476164471	-0.352651607
1.414766765	-0.859042387	-0.08046357	-0.540674914	-0.468079484	-0.546713269
-0.869924413	-0.64002007	-0.137080102	0.424617215	-0.18423342	1.743214347
-0.943453703	-0.954819472	-0.14374087	0.16636077	0.059987382	-0.313839275
-1.11627518	-0.288235052	-0.14374087	0.192129235	0.453210728	4.304828291
-1.355002655	-0.854343888	-0.14374087	0.137223527	0.371315587	-0.313839275
-1.216681909	-0.799166649	-0.113767412	0.08298398	0.271795145	1.898463677
1.092947144	-0.623756037	-0.14374087	-0.560506194	0.666400728	-0.507900937
0.860495498	-0.593878405	-0.130419333	-0.094809082	0.230470812	-0.663150267
1.094096515	-0.249924217	-0.113767412	0.190146905	0.446871578	0.811718368
0.805301729	-0.637128686	-0.113767412	-0.132360965	-0.550203501	-0.39146394
1.452106096	-0.788805857	0.019447956	-0.333547809	1.68936263	-0.119777612
1.291133157	-0.981685246	-0.08046357	-0.59585222	0.466715335	-0.119777612
0.675400999	0.251128486	-0.14374087	0.869151095	1.619968945	-0.546713269
0.292795307	1.058908811	0.185967166	0.645038809	-1.598943054	-0.119777612
1.009123579	-0.616166154	-0.14374087	-0.465278399	-0.114128021	-0.663150267
0.461807315	0.089933843	-0.130419333	-0.570219314	-0.701986004	-0.663150267
1.010984777	-0.286307462	0.185967166	-0.203687834	-0.990477413	-0.624337934
0.485789557	-0.673873354	-0.14374087	0.260299893	-2.849061883	1.00578003
0.248215808	-0.330160115	-0.14374087	0.014946573	-1.422447993	-0.39146394
0.458200291	0.695799206	-0.140410486	0.554921721	-2.437719712	-0.585525602
0.460359716	0.398830004	-0.130419333	0.413082849	-2.141034143	-0.779587264
-0.430958166	-0.811936927	-0.14374087	-1.602870623	1.672485898	-0.585525602
-0.492120829	-0.702787192	-0.130419333	-1.569417806	0.1608275	-0.663150267
-0.354881973	-0.802058032	-0.14374087	-1.722855097	1.609576926	-0.585525602
-0.273148175	-0.828441909	-0.14374087	-1.804704881	0.935245665	-0.585525602
-0.277329884	-0.168965473	-0.14374087	-1.033136512	0.506777289	-0.585525602
-0.148711312	-0.832176613	-0.14374087	-1.679092316	1.679375713	-0.585525602
-0.983063477	-0.890727133	-0.14374087	-1.577802642	1.281787619	-0.39146394
-1.180150186	-1.027826911	-0.08046357	-1.668000728	0.79854729	0.811718368
-1.056364199	-0.785914473	-0.137080102	-1.555355846	0.431922482	-0.663150267
-1.19018324	-0.564000773	-0.14374087	-1.306751904	1.666349298	-0.585525602
-0.724478871	-0.968071647	-0.08046357	-1.629421868	1.527291861	-0.585525602
-0.753433016	0.903376462	-0.14374087	-0.010100931	-1.183262151	-0.39146394
-0.67304015	1.308290656	-0.127088949	-0.064123488	-0.351796592	-0.39146394
-0.331927199	-0.080416847	-0.140410486	-1.059214166	1.142506881	-0.585525602
-0.211519667	-0.709895177	-0.097115491	-1.341248813	1.694148273	-0.624337934
-0.048369888	0.510148277	-0.113767412	-0.387485954	1.082086741	0.811718368
0.004731938	0.500148908	-0.14374087	-0.289671102	0.586776073	-0.158589945
-0.186414175	-0.590505124	-0.14374087	-1.21274356	1.248486022	-0.39146394
-0.186980154	-0.836513688	-0.130419333	-1.442811528	1.653748736	-0.585525602
0.140799655	-1.036742011	-0.08046357	-1.808019436	1.770587558	-0.39146394
0.235661973	-0.488945271	0.019447956	-1.38382156	1.526107219	-0.585525602
0.730675311	-0.697486321	-0.140410486	-0.850438917	-1.961322663	0.811718368
-5.39975577	-0.67206624	0.185967166	-1.869497531	1.630439011	0.811718368
-1.255632101	-0.584119985	-0.140410486	0.167416013	-2.958791035	-0.585525602
1.616407423	-0.890606659	-0.14374087	-0.711068391	-1.406911686	0.811718368
0.945170207	0.140412584	-0.140410486	0.644343855	-3.039154078	0.811718368
1.375899293	-0.636887738	-0.117097796	-0.482315439	-2.468116769	-0.585525602
-1.445082457	-0.227275045	-0.130419333	-1.055823466	0.444242447	-0.624337934
0.296286958	0.844946416	-0.14374087	0.819333992	-2.557899766	0.811718368
0.211270485	1.787537507	-0.14374087	1.380005624	-3.249657012	0.811718368
0.935803266	-0.95168714	-0.14374087	-0.73915366	0.227129657	-0.585525602
0.961037191	-0.919159073	-0.127088949	-0.695538456	0.109303479	0.811718368
0.461807315	0.089933843	-0.14374087	-0.570219314	0.256435373	-0.39146394
1.171892411	-0.567494529	-0.113767412	-0.058898228	0.074915727	-0.585525602
0.81878725	-0.735315258	-0.113767412	-0.845134244	0.521024891	-0.585525602
0.736681212	-0.553760456	-0.133749717	-0.525875842	-0.741881334	4.343640624
1.008366039	-0.608576272	-0.113767412	-0.452121222	0.7149633	-0.585525602
1.071272352	-0.771578029	-0.113767412	-0.755875358	0.967710735	-0.663150267
-2.14439002	-0.485210567	-0.08046357	-0.681146349	0.844397419	-0.663150267
-2.033086031	-0.869523652	-0.013855886	-0.913000136	0.163352878	-0.275026942
-1.973908645	-0.499667486	-0.08046357	-0.279708592	1.432666079	-0.119777612
0.439283555	0.69423304	1.185082425	0.649290811	-0.402520632	-0.158589945
0.458200291	0.695799206	-0.113767412	0.554921721	-0.362141844	-0.158589945
0.460359716	0.398830004	0.185967166	0.413082849	-0.44461924	-0.158589945
0.366537927	-0.629297856	-0.08046357	-0.545258817	-0.716649238	-0.158589945
0.211927891	-0.844705942	-0.113767412	-0.499371611	-0.997928578	-0.158589945
0.913194609	-0.539905909	-0.08046357	-0.560783465	-0.230925342	-0.158589945
0.975434809	-0.536050731	0.119359482	-0.562215869	0.351216939	-0.158589945
0.853962802	-0.747603639	0.185967166	-0.670325013	-0.244861065	-0.158589945
0.685392693	-0.562314133	-0.08046357	-0.513305318	-0.298500408	-0.158589945
0.76816049	0.082946333	-0.08046357	0.204377014	-0.207033671	-0.158589945
-0.438030718	1.072883832	0.185967166	1.240372826	-0.018675932	-0.158589945
-0.347633097	1.552974003	0.519005585	1.448142922	0.341775731	-0.158589945
-0.291912532	2.397860419	0.519005585	2.313637771	-0.214391458	-0.158589945
-0.282787221	0.596528365	0.185967166	0.969511896	0.480199191	-0.158589945
-0.239903479	3.258649446	-0.10377626	3.49934152	-1.957482721	-0.158589945
-0.319697714	2.201728224	0.185967166	2.454540976	0.371336338	4.382452956
-0.186799476	1.158661549	0.852044005	1.971078843	0.78829557	-0.158589945
-0.107390542	1.006502481	0.852044005	0.705100736	0.507296673	-0.158589945
-0.143290982	1.089147866	3.183312943	1.2149279	0.404372824	-0.158589945
-0.053283015	1.140108504	3.183312943	1.2769907	0.755030209	4.382452956
-0.147350788	1.249137764	-0.097115491	1.256832685	1.13035323	-0.158589945
-0.904991123	0.406419886	0.519005585	1.190874253	-0.228493497	-0.158589945
-0.852420445	0.831694241	4.848505042	0.971283893	-0.559509675	-0.158589945
-0.696186486	1.068064859	1.518120844	1.969991874	-0.388953463	-0.158589945
-0.68164302	1.058547388	1.518120844	0.960670294	-0.236916377	-0.158589945
-0.483522313	0.277030465	4.848505042	1.363588309	0.608370932	-0.158589945
-0.399148008	0.437020364	0.185967166	0.611316413	-0.487850459	-0.158589945
-1.1344322	2.183295653	3.183312943	1.679616903	-0.272452225	-0.158589945
-0.987343144	2.625797836	1.518120844	2.77217623	-0.367685968	-0.158589945
-0.941710054	2.091012323	0.185967166	2.205653706	0.48274532	-0.158589945
-1.031783326	2.659410171	0.352486375	1.963075879	0.325428912	-0.158589945
-1.019192485	2.962764513	4.848505042	2.431300057	0.18862152	-0.158589945
-1.004507525	2.685191676	3.849389782	2.858678851	-0.557966389	-0.158589945
-0.586112412	1.235162743	-0.113767412	1.24877117	0.306099584	-0.158589945
-0.600044186	2.639170485	-0.113767412	2.459069022	0.675010674	-0.158589945
-0.560665156	1.464063954	0.852044005	1.44672018	0.604219266	-0.158589945
-0.602236263	1.512494631	0.25257485	1.860902957	0.733523617	-0.158589945
-0.571470989	1.234921794	33.15677072	2.600563109	0.145218721	-0.158589945
-0.748256491	2.873372566	0.519005585	2.2799795	0.127718232	-0.158589945
-0.752261876	2.811689714	-0.113767412	1.71137043	0.751528005	-0.158589945
-0.945304017	-0.094512343	-0.08046357	-1.077587468	-1.439070143	-0.158589945
0.606902385	-0.397143838	0.052751798	-0.29199627	-0.563229915	-0.158589945
0.17727478	0.256670304	-0.08046357	0.421175033	-0.492397006	-0.158589945
0.565215906	0.155953772	0.352486375	0.199550162	0.19011804	4.382452956
0.738531526	0.122702859	-0.08046357	-0.099088988	-0.246799232	-0.158589945
1.073923742	-0.301366753	0.08605564	-0.304412104	0.501586235	-0.158589945
1.186768933	-0.508582585	0.08605564	-0.392361838	0.096141721	-0.158589945
1.013320526	-0.270043429	-0.013855886	-0.227481564	0.831022891	-0.158589945
0.97661901	0.008131779	0.185967166	0.017200309	0.602660494	-0.158589945
-0.510597844	-0.649417067	0.185967166	-0.012374376	-1.47159762	-0.158589945
-0.535888368	-0.835549894	-0.113767412	0.035683837	-1.340126536	-0.158589945
-0.915381179	-0.462922818	0.185967166	0.245486689	-1.50104379	-0.158589945
-0.872038124	-0.326063988	0.185967166	0.551670066	-1.798872499	-0.158589945
-0.897548508	-0.426900995	0.185967166	0.531511666	-0.885277658	-0.158589945
-0.80752095	-0.084031077	0.185967166	0.635284469	-0.991755587	-0.158589945
-0.663731984	-0.392806763	0.519005585	0.628067842	-1.638765757	-0.158589945
-0.756471884	-0.414974038	-0.013855886	-0.026750811	-1.740697294	-0.158589945
-0.835530346	-0.586047574	0.25257485	0.340253537	-1.985718232	4.421265289
-0.753433016	0.903376462	-0.120428181	-0.010100931	0.622358687	-0.158589945
-0.795696357	0.949277178	0.519005585	0.361152223	0.70620779	-0.158589945
-0.661624803	1.398766872	0.852044005	0.640361757	0.461171211	-0.158589945
-0.331927199	-0.080416847	-0.113767412	-1.059214166	-0.066464228	-0.158589945
-0.635515788	0.699052013	0.519005585	-0.515156608	-0.082894358	-0.158589945
-0.768808034	1.146855066	0.185967166	-0.194076527	-0.134293878	-0.158589945
-0.725467156	1.207453649	-0.08046357	0.089114503	0.40833247	-0.158589945
-0.78574167	1.298532236	-0.08046357	0.177564411	-0.54848337	-0.158589945
-0.919919889	0.965902635	3.183312943	-0.250291675	-0.123278101	-0.158589945
-0.889626989	1.042403829	3.183312943	-0.412499135	-0.300765629	-0.158589945
1.114434728	-0.138726419	0.352486375	0.226619846	-0.601223623	-0.158589945
1.211983267	0.103547442	-0.113767412	0.367632556	-1.339082038	-0.158589945
-0.048369888	0.510148277	0.519005585	-0.387485954	0.828029851	-0.158589945
-0.052018272	0.321365015	0.852044005	-0.437857367	0.491033167	-0.158589945
-0.133599691	0.403167079	0.185967166	-0.570935372	0.574445578	-0.158589945
-0.234746546	0.749410279	1.518120844	-0.314085036	0.74502254	-0.158589945
-0.014415543	0.611346707	-0.08046357	-0.233778795	0.854077724	-0.158589945
0.004731938	0.500148908	0.019447956	-0.289671102	0.864350504	-0.158589945
0.093481691	0.135352663	-0.08046357	-0.496432005	0.883648552	-0.158589945
0.132906434	0.036563719	1.518120844	-0.650976552	0.843789458	-0.158589945
0.004078886	0.152098593	0.019447956	-0.52891928	0.723479713	-0.158589945
-0.148571995	-0.423768663	3.183312943	-1.192759511	0.018964397	-0.158589945
-0.191203222	0.656404103	0.519005585	-0.133839035	0.834519829	-0.158589945
-0.478354495	0.411600282	1.185082425	-0.58481524	0.063380568	-0.158589945
-0.524194385	1.496110123	0.185967166	0.168560955	0.607217261	-0.158589945
-0.781716693	2.172091541	3.183312943	0.901141991	-0.337850028	-0.158589945
-0.76456102	1.732962639	3.183312943	0.706540675	-0.104655532	-0.158589945
0.165247741	-0.340159484	0.019447956	-1.08781898	0.43706677	-0.158589945
-0.037143926	-0.20233686	0.852044005	-0.926243935	0.229919837	-0.158589945
-0.044301375	-0.276910465	0.185967166	-1.014005618	0.225368025	-0.158589945
0.236704679	-0.651465131	0.852044005	-1.000727399	0.666011112	-0.158589945
-1.132695082	2.661458235	-0.113767412	1.094706968	-0.053047889	-0.158589945
0.23406635	0.009577471	0.019447956	0.357480936	-0.8711702	-0.158589945
-1.314789896	4.507606736	-0.130419333	3.978087074	-2.985825181	-0.158589945
-1.176234052	4.979986551	-0.08046357	3.82723482	-2.985014592	2.907584322
-1.248768526	2.977221431	-0.047159728	1.346177905	-0.530905143	-0.158589945
-0.577803415	-0.48918622	-0.113767412	0.465846657	-0.992919479	-0.158589945
-0.23957913	1.76561118	0.019447956	0.972916631	1.169926461	-0.158589945
-0.267619002	1.869339571	-0.047159728	1.269357302	0.894456511	-0.158589945
1.314111876	-0.884944366	-0.047159728	-0.667258598	-0.330736603	-0.158589945
1.163487633	-0.739893283	-0.137080102	-0.514338256	0.353726831	-0.158589945
-0.059186605	1.085774585	-0.113767412	0.258136434	1.027871028	-0.158589945
-0.553701446	2.604714829	-0.08046357	1.524627176	-0.049717264	-0.158589945
1.092947144	-0.623756037	-0.113767412	-0.560506194	0.598768675	-0.158589945
1.104689017	-0.44039412	-0.113767412	-0.393935762	0.450706411	-0.158589945
1.055718832	-0.529304169	-0.047159728	-0.510528286	0.653176718	-0.158589945
1.035182527	-0.532195552	0.019447956	-0.518994555	0.650983969	-0.158589945
0.885348476	-0.545206779	0.519005585	0.220539604	0.034235591	-0.158589945
0.997790952	0.344496085	0.852044005	1.00333202	-1.091011073	-0.158589945
0.797023207	-0.349436007	1.185082425	0.007476421	-0.230603243	-0.158589945
1.094096515	-0.249924217	0.519005585	0.190146905	-0.775125945	-0.158589945
0.805301729	-0.637128686	0.519005585	-0.132360965	-0.492656853	-0.158589945
1.183810608	-0.183904289	0.852044005	-0.339649202	-0.93106027	-0.158589945
1.248419209	-0.151496697	0.185967166	0.122821998	-1.128417571	-0.158589945
1.256342906	-0.764108621	0.019447956	-0.017857774	-1.058753818	-0.158589945
1.260759713	-0.860969976	0.019447956	-0.298543853	-1.109472748	-0.158589945
1.20404651	0.198963104	0.185967166	0.3665091	-1.124317936	-0.158589945
1.145152113	-0.313896082	0.519005585	-0.123123935	-1.221037669	-0.158589945
1.232088558	-0.760614866	0.052751798	-0.392175998	-1.209143865	-0.158589945
1.186361864	-0.415576409	0.852044005	-0.202208417	-1.142046836	-0.158589945
0.832385968	-0.002108538	-0.047159728	0.155845355	0.305153729	-0.158589945
0.766702008	0.223539866	-0.047159728	0.439508269	0.608272135	-0.158589945
-0.007817542	-0.511955866	-0.08046357	0.339318327	-1.465144187	-0.158589945
0.510553285	0.572192552	3.183312943	0.633713478	1.215548024	-0.158589945
0.357982947	0.990599871	0.185967166	0.808012408	1.245212384	-0.158589945
0.332446441	0.337869997	-0.113767412	0.23571151	1.002196975	-0.158589945
0.365281891	0.85229535	-0.047159728	0.634670898	1.120963743	-0.158589945
0.640795779	0.270042954	0.019447956	0.589572792	0.815034407	0.811718368
0.623448544	0.399311901	0.019447956	0.599877611	1.028115079	-0.158589945
0.697080145	0.057285302	-0.113767412	0.135231294	0.384456285	-0.158589945
0.649470485	0.308233314	-0.08046357	0.425471042	0.657770031	-0.158589945
0.49399842	0.499546536	-0.08046357	0.612972296	1.222723701	-0.158589945
0.473174771	0.191493696	-0.047159728	0.170764987	1.015171667	-0.158589945
0.343195676	0.987708487	-0.113767412	0.61909121	1.256046359	-0.158589945
0.462216561	0.468102739	3.183312943	0.469161549	1.150446304	-0.158589945
0.458254712	0.859644283	0.019447956	1.21747924	1.102294408	-0.158589945
0.586002548	0.688088849	0.019447956	0.72292463	1.244464124	-0.158589945
0.573394292	0.371843756	-0.047159728	0.45508815	1.18241274	-0.158589945
0.512403599	0.777842219	-0.130419333	0.813377597	1.283174812	0.811718368
0.42336215	0.508702585	0.019447956	0.510066083	1.046197514	-0.158589945
0.353542194	1.181792619	1.518120844	0.867606471	1.176681242	-0.158589945
0.529430839	0.441236965	0.185967166	0.29951439	1.082876502	-0.158589945
0.410135672	0.723267351	-0.137080102	0.539854369	1.060356848	-0.158589945
0.473845238	0.30979948	-0.047159728	0.234965937	0.900987991	-0.158589945
0.350100611	0.552434764	0.519005585	0.331624359	1.082107492	-0.158589945
0.314650777	0.732061977	3.183312943	0.411018222	1.058428902	-0.158589945
0.292795307	1.058908811	1.518120844	0.645038809	1.230424338	-0.158589945
0.174471011	0.935061208	1.518120844	0.389055738	0.882614739	-0.158589945
0.275774598	0.750735497	-0.127088949	0.387566322	0.852680001	-0.158589945
0.32957519	0.194746503	-0.123758565	-0.250471844	1.021942244	-0.158589945
0.563452666	-0.017167828	-0.127088949	-0.456040984	0.497595618	-0.158589945
0.234275326	0.745314152	-0.08046357	0.441217174	0.609758124	-0.158589945
0.198507674	1.427680709	0.519005585	1.038420532	1.024862502	-0.158589945
0.317776719	1.028067385	0.519005585	0.681672042	1.135788336	-0.158589945
0.269154828	1.121314509	0.519005585	0.710408726	1.111444488	-0.158589945
0.246892289	1.40623628	0.519005585	1.144702133	1.11524804	-0.158589945
0.211270485	1.787537507	1.518120844	1.380005624	0.929612964	-0.158589945
0.304726565	1.331180777	0.852044005	1.052048607	1.076173752	-0.158589945
0.265567397	1.18155167	1.518120844	1.466189394	0.787645798	-0.158589945
0.332111208	1.342625838	1.518120844	1.248426072	0.931873539	-0.158589945
0.295551186	1.37057588	0.519005585	1.389975344	0.921496696	-0.158589945
0.341497741	1.047584225	-0.137080102	0.830199041	1.22362279	0.811718368
0.374320129	1.135410005	0.852044005	1.360389699	0.796557092	-0.158589945
-0.066748946	1.39647786	3.183312943	1.302186598	1.111018637	-0.158589945
0.770818412	-0.729893914	-0.113767412	-0.617393656	-0.859271286	-0.158589945
1.006790007	0.84253693	0.185967166	0.951604059	-0.743544169	-0.158589945
1.081616694	-0.863620411	-0.113767412	-0.725075358	-1.677180361	-0.158589945
1.209534322	-0.411239334	0.185967166	0.003478689	-2.457953239	-0.158589945
